# Supplementary material for: Intense intestinal carriage and subsequent acquisition of multidrug-resistant enterobacteria in neonatal intensive care unit in Morocco
Source: PLoS One. 2021 Jun 30;16(6):e0251810. doi: 10.1371/journal.pone.0251810 (PMC8244853; doi:10.1371/journal.pone.0251810)
Supplement: S1 Dataset — (XLSX) [file pone.0251810.s001.xlsx]

## Sheet: admission
N° de prélevement	Sexe	Date de naissance	Date d'admission	Date de sortie	Date du prélèvement d'entrée	Date du prélèvement de sortie	Poids (g)	age (j)	Nbr de jours d'hospitalisation	Poids (g)	prématurité	Age gestationnel	DR	Ictère	pathologie chirurgicale	souffrance NN	infection NN	detresse neurologique	malformation congénitale	autres	lieu de nassance	provenance/3	voie d'accouchement	Veine	diet/allaité	Gentamicine	Triaxone	triaxone+gentamicine	aximycine+gentamicine	Aximycine	décédé	ciproxine	tienam	ADRESSE
1	0	2013-01-04	2013-02-04	2013-02-08	2013-02-04	2013-02-08	1800	31	4	1800	1	33	0	0	0	0	0	0	0	0	mat CHU	Mat CHU	0	1	Diet	1	0	0	1	1	1	0	0	Fès
2	0	2013-02-04	2013-02-04	2013-02-07	2013-02-04	2013-02-07	3200	0	3	3200	0	38	0	0	0	0	1	0	0	0	mat CHU	Mat CHU	1	1	allaité	1	1	1	0	0	0	0	0	Fès
3	0	2013-01-14	2013-02-04	2013-02-11	2013-02-04	2013-02-11	3200	21	7	3200	0	38	1	0	0	0	0	0	0	0	hors CHU	domicile	0	1	Diet	1	1	1	0	0	0	0	0	Taounate
4	1	2013-01-23	2013-02-04	2013-02-05	2013-02-04	SSP	3500	12	1	3500	0	38	1	0	0	0	0	0	0	0	hors CHU	domicile	0	1	allaité	1	1	1	0	0	0	0	0	Sefrou
5	1	2013-02-04	2013-02-04	2013-02-18	2013-02-04	2013-02-18	2830	0	14	2830	0	38	0	0	0	1	0	0	0	0	mat CHU	Mat CHU	0	1	Diet	1	1	1	0	0	1	0	0	Errachidia
8	0	2013-01-19	2013-02-06	2013-02-18	2013-02-06	2013-02-18	2100	18	12	2100	0	38	0	0	1	0	0	0	0	0	hors CHU	hors CHU	0	1	allaité	1	1	1	0	0	0	0	0	Meknes
9	0	2013-02-04	2013-02-06	2013-02-09	2013-02-06	2013-02-08	3200	2	3	3200	0	38	0	0	0	0	1	0	0	0	hors CHU	domicile	1	1	allaité	1	1	1	0	0	0	0	0	Fès
10	0	2013-02-06	2013-02-07	2013-02-12	2013-02-07	SSP	5000	1	5	5000	0	38	1	0	0	0	0	0	0	1	mat CHU	Mat CHU	0	1	allaité	1	0	0	1	1	0	0	0	Fès
11	1	2013-02-07	2013-02-08	2013-02-14	2013-02-08	2013-02-14	2100	1	6	2100	1	33	1	0	0	0	0	0	0	0	mat CHU	Mat CHU	1	1	Diet	1	0	0	1	1	0	0	0	Fès
12	0	2013-01-01	2013-02-07	2013-02-12	2013-02-07	2013-02-11	2500	37	5	2500	0	38	1	0	0	0	0	0	0	1	hors CHU	hors CHU	1	1	Diet	1	1	1	0	0	0	0	0	Meknes
13	1	2013-01-18	2013-02-07	2013-02-12	2013-02-07	2013-02-12	3500	20	5	3500	0	38	1	0	0	0	0	0	0	0	hors CHU	hors CHU	1	1	Diet	1	1	1	0	0	0	0	0	Taounate
15	0	2012-12-25	2013-02-08	2013-02-19	2013-02-08	2013-02-19	2300	45	11	2300	1	36	0	0	0	0	0	0	1	0	hors CHU	domicile	1	1	allaité	1	1	1	0	0	0	0	0	Fès
16	0	2013-02-08	2013-02-08	2013-02-13	2013-02-08	2013-02-13	1500	0	5	1500	1	30	1	0	0	0	0	0	0	0	mat CHU	Mat CHU	0	1	Diet	1	1	1	1	1	1	0	0	Fès
17	0	2013-02-10	2013-02-10	2013-02-13	2013-02-10	SSP	1700	0	3	1700	1	30	0	0	0	0	0	0	0	0	mat CHU	Mat CHU	0	1	Diet	1	0	0	1	1	1	0	0	Fès
18	1	2013-02-05	2013-02-05	2013-02-18	2013-02-11	2013-02-18	2500	0	13	2500	0	38	1	0	0	0	0	0	0	0	hors CHU	hors CHU	0	1	Diet	1	1	1	1	1	0	0	0	Meknes
19	1	2013-02-08	2013-02-11	2013-02-15	2013-02-11	SSP	3500	3	4	3500	0	38	0	1	0	0	1	0	0	0	mat CHU	Mat CHU	1	1	allaité	1	1	1	0	0	0	0	0	Fès
20	0	2012-12-29	2013-02-12	2013-02-15	2013-02-12	SSP	5400	45	3	5400	0	38	1	0	0	0	0	0	0	0	mat CHU	Mat CHU	1	1	allaité	1	1	1	0	0	0	0	0	Fès
21	1	2013-01-27	2013-02-13	2013-02-28	2013-02-13	2013-02-18	1480	17	15	1480	1	34	1	0	0	0	0	0	0	0	mat CHU	domicile	1	1	allaité	1	0	0	1	1	0	0	0	Fès
22	1	2013-02-12	2013-02-12	2013-02-18	2013-02-12	2013-02-18	1350	0	6	1350	1	30	1	0	0	0	0	0	0	0	mat CHU	Mat CHU	0	1	Diet	1	0	0	1	1	1	0	0	Taounate
23	1	2013-02-12	2013-02-12	2013-02-13	2013-02-12	2013-02-13	1500	0	1	1500	1	30	1	0	0	0	0	0	0	0	mat CHU	Mat CHU	0	1	Diet	1	0	0	1	1	1	0	0	Taounate
24	0	2013-02-12	2013-02-13	2013-02-20	2013-02-13	2013-02-18	3100	1	7	3100	0	38	1	0	0	0	0	0	0	0	mat CHU	Mat CHU	0	1	allaité	1	0	0	1	1	0	0	0	Boulmane
25	1	2013-01-23	2013-02-14	2013-02-16	2013-02-14	SSP	2300	22	2	2300	0	38	1	0	0	0	0	0	0	0	hors CHU	hors CHU	0	1	Diet	1	1	1	0	0	1	0	0	khnifra
26	1	2013-02-10	2013-02-14	2013-02-16	2013-02-15	SSP	3150	4	2	3150	0	38	0	1	0	0	1	0	0	0	hors CHU	domicile	0	1	allaité	0	0	0	0	0	0	0	0	Fès
27	1	2013-02-06	2013-02-16	2013-02-18	2013-02-16	2013-02-18	3500	10	2	3500	0	38	1	0	0	0	0	0	0	0	hors CHU	hors CHU	0	1	Diet	1	0	0	1	1	1	0	0	Fès
28	1	2013-02-18	2013-02-18	2013-02-19	2013-02-18	SSP	1600	0	1	1600	1	32	1	0	0	0	0	0	0	0	hors CHU	hors CHU	0	1	Diet	1	0	0	1	1	0	0	0	Midelt
29	1	2013-02-18	2013-02-18	2013-02-22	2013-02-18	SSP	2150	0	4	2150	1	32	0	0	0	0	0	0	0	0	hors CHU	hors CHU	0	1	Diet	1	0	0	1	1	0	0	0	Midelt
30	0	2013-02-17	2013-02-18	2013-02-25	2013-02-18	2013-02-25	3400	1	7	3400	0	38	1	0	0	0	0	0	0	0	hors CHU	hors CHU	0	1	Diet	1	1	1	0	0	0	0	0	Fès
31	0	2013-02-18	2013-02-18	2013-02-25	2013-02-18	2013-02-25	1100	0	7	1100	1	31	1	0	0	0	0	0	0	0	mat CHU	Mat CHU	0	1	Diet	1	0	0	1	1	0	0	0	Fès
32	0	2013-02-19	2013-02-19	2013-02-21	2013-02-19	SSP	2200	0	2	2200	1	34	1	0	0	0	0	0	0	0	mat CHU	Mat CHU	0	1	Diet	1	0	0	1	1	0	0	0	Taounate
33	1	2013-02-19	2013-02-19	2013-02-26	2013-02-19	2013-02-25	1250	0	7	1250	1	34	1	0	0	0	0	0	0	0	mat CHU	Mat CHU	0	1	Diet	1	0	0	1	1	0	0	0	Taounate
34	1	2013-02-20	2013-02-20	2013-02-25	2013-02-20	2013-02-25	1300	0	5	1300	1	37	1	0	0	0	0	0	0	0	mat CHU	Mat CHU	1	1	Diet	1	1	1	0	0	0	0	0	Fès
35	0	2013-02-19	2013-02-20	2013-02-25	2013-02-20	2013-02-25	2050	1	6	2050	1	33	1	0	0	0	0	0	0	0	mat CHU	Mat CHU	0	1	allaité	1	0	0	1	1	0	0	0	Fès
36	0	2013-02-19	2013-02-20	2013-02-28	2013-02-21	2013-02-25	2000	1	8	2000	1	33	1	0	0	0	0	0	0	0	mat CHU	Mat CHU	0	1	allaité	1	1	1	0	0	0	0	0	Fès
37	0	2013-02-20	2013-02-21	2013-02-22	2013-02-21	SSP	2300	1	2	2300	0	38	1	0	0	0	0	0	0	0	mat CHU	Mat CHU	0	1	Diet	1	1	1	0	0	0	0	0	Fès
38	0	2013-02-21	2013-02-21	2013-02-26	2013-02-21	2013-02-25	3000	0	5	3000	0	38	0	1	0	0	0	0	0	0	mat CHU	domicile	0	1	Diet	1	0	0	1	1	0	0	0	Fès
39	0	2013-02-24	2013-02-24	2013-03-02	2013-02-24	SSP	2100	0	6	2100	1	34	1	0	0	0	0	0	0	0	mat CHU	domicile	1	1	allaité	1	1	1	0	0	0	0	0	sefrou
40	1	2013-02-24	2013-02-24	2013-02-28	2013-02-24	2013-02-28	3250	0	4	3250	0	38	1	0	0	0	0	0	0	0	mat CHU	Mat CHU	1	1	allaité	1	0	0	1	1	0	0	0	Fès
41	0	2013-02-25	2013-02-26	2013-03-01	2013-02-26	2013-02-28	1700	1	4	1700	1	33	1	0	0	0	0	0	0	0	mat CHU	Mat CHU	0	1	allaité	1	1	1	0	0	0	0	0	Ribat el khayr
42	0	2013-02-25	2013-02-25	2013-03-06	2013-02-25	2013-03-04	3100	0	29	3100	0	38	1	0	0	0	0	0	0	0	domicile	domicile	0	1	Diet	1	0	0	1	1	0	0	0	Fès
43	1	2013-02-19	2013-02-25	2013-03-06	2013-02-26	2013-03-04	2700	6	15	2700	0	38	1	0	0	0	0	1	0	0	hors CHU	hors CHU	0	1	allaité	1	1	1	0	0	0	0	0	khnifra
44	1	2013-02-26	2013-02-26	2013-03-04	2013-02-26	2013-03-04	1300	0	6	1300	1	33	1	0	0	0	0	0	0	0	mat CHU	Mat CHU	0	1	Diet	1	1	1	0	0	0	0	0	Fès
45	0	2013-02-26	2013-02-26	2013-03-06	2013-02-26	2013-03-04	1700	0	8	1700	1	31	1	0	0	0	0	0	0	0	mat CHU	Mat CHU	0	1	Diet	1	0	0	1	1	0	0	0	Fès
46	0	2013-02-26	2013-02-26	2013-03-06	2013-02-27	2013-03-04	1100	0	8	1100	1	32	1	0	0	0	0	0	0	0	mat CHU	Mat CHU	1	1	Diet	1	0	0	1	1	1	0	0	Fès
47	0	2013-02-26	2013-02-26	2013-03-04	2013-02-27	2013-03-04	1700	0	6	1700	1	33	1	0	0	0	0	0	0	0	mat CHU	Mat CHU	0	1	Diet	1	1	1	0	0	0	0	0	Fès
49	1	2013-02-02	2013-02-28	2013-03-06	2013-03-01	2013-03-04	3800	26	32	3800	0	38	1	0	0	0	0	0	0	0	hors CHU	domicile	0	1	Diet	1	1	1	0	0	0	0	0	Fès
50	0	2013-02-28	2013-02-28	2013-03-07	2013-03-01	2013-03-04	1300	0	7	1300	1	28	1	0	0	0	0	0	0	0	mat CHU	Mat CHU	0	1	Diet	1	0	0	1	1	0	0	0	Fès
51	0	2013-02-28	2013-02-28	2013-03-06	2013-03-01	2013-03-04	3380	0	6	3380	0	38	1	0	0	0	0	0	0	0	mat CHU	Mat CHU	0	1	allaité	1	1	1	0	0	0	0	0	Tissa
52	0	2013-02-28	2013-02-28	2013-03-04	2013-03-01	2013-03-04	1860	0	4	1860	1	30	1	0	0	0	0	0	0	0	mat CHU	Mat CHU	1	1	allaité	0	0	0	0	0	0	0	0	Fès
53	0	2013-03-02	2013-03-03	2013-03-13	2013-03-04	2013-03-11	1330	1	12	1330	1	30	1	0	0	0	0	0	0	0	mat CHU	Mat CHU	0	1	allaité	1	1	1	0	0	0	0	0	Fès
54	1	2013-01-23	2013-03-04	2013-03-11	2013-03-04	2013-03-11	3800	40	7	3800	0	38	1	0	0	0	0	0	0	0	hors CHU	hors CHU	0	1	allaité	0	1	0	0	0	0	0	0	Boulmane
55	1	2012-10-08	2013-03-04	2013-03-19	2013-03-04	2013-03-11	3800	147	15	3800	1	32	1	0	0	0	0	0	0	0	mat CHU	domicile	0	1	Diet	0	0	0	0	0	0	0	0	Fès
56	0	2013-03-03	2013-03-04	2013-03-06	2013-03-04	2013-03-06	1800	1	2	1800	1	34	1	0	0	0	0	0	0	0	mat CHU	Mat CHU	1	1	allaité	1	0	0	1	1	0	0	0	Ribat el khayr
57	0	2013-02-20	2013-03-04	2013-03-06	2013-03-05	2013-03-08	4600	12	2	4600	0	38	0	0	0	0	1	0	0	0	hors CHU	domicile	1	1	allaité	1	1	1	0	0	0	0	0	Tanger
58	0	2013-03-04	2013-03-04	2013-03-07	2013-03-05	2013-03-07	1430	0	3	1430	1	35	1	0	0	0	0	0	0	0	mat CHU	Mat CHU	1	1	allaité	1	0	0	1	1	0	0	0	tanger
59	1	2013-02-14	2013-03-04	2013-03-06	2013-03-05	2013-03-11	3950	18	2	3950	0	38	1	0	0	0	0	0	0	0	hors CHU	domicile	0	1	allaité	1	0	0	1	1	0	0	0	Fès
60	0	2013-03-05	2013-03-05	2013-03-18	2013-03-06	2013-03-11	1200	0	13	1200	1	35	1	0	0	0	0	0	0	0	mat CHU	Mat CHU	0	1	Diet	1	0	0	1	1	0	0	0	Fès
61	0	2013-03-05	2013-03-05	2013-03-15	2013-03-06	2013-03-11	1700	0	10	1700	1	35	1	0	0	0	0	0	0	0	mat CHU	Mat CHU	0	1	Diet	1	0	0	1	1	0	0	0	Fès
62	0	2013-01-09	2013-03-05	2013-03-12	2013-03-07	2013-03-11	5700	55	7	5700	0	38	0	0	0	0	1	0	0	0	hors CHU	domicile	0	1	allaité	1	1	1	0	0	0	0	0	Taounate
63	0	2013-03-06	2013-03-06	2013-03-13	2013-03-07	2013-03-11	1400	0	7	1400	1	34	1	0	0	0	0	0	0	0	mat CHU	Mat CHU	1	1	Diet	1	0	0	1	1	1	0	0	Immouzer
64	0	2013-02-07	2013-03-07	2013-03-08	2013-03-07	2013-03-08	4200	28	1	4200	0	38	1	0	0	0	0	0	0	0	hors CHU	domicile	0	1	allaité	0	0	0	0	0	0	0	0	Taounate
65	0	2013-03-02	2013-03-06	2013-03-08	2013-03-07	SSP	3400	4	2	3400	0	38	0	1	0	0	0	0	0	0	hors CHU	domicile	0	1	allaité	1	0	0	0	0	0	0	0	Taounate
66	1	2013-02-14	2013-03-06	2013-03-09	2013-03-07	2013-03-11	3000	20	3	3000	0	38	1	0	0	0	0	0	0	0	hors CHU	domicile	0	1	Diet	1	1	1	0	0	0	0	0	Fès
67	0	2013-03-03	2013-03-07	2013-03-14	2013-03-08	2013-03-12	3100	4	7	3100	0	38	1	0	0	0	0	0	0	0	domicile	hors CHU	0	1	Diet	1	1	1	0	0	1	0	0	Errachidia
68	1	2013-03-10	2013-03-10	2013-03-14	2013-03-11	2013-03-14	1300	0	4	1300	1	30	1	0	0	0	0	0	0	0	mat CHU	Mat CHU	1	1	Diet	1	0	0	1	1	1	0	0	Sefrou
69	1	2013-03-10	2013-03-10	2013-03-20	2013-03-11	2013-03-15	1130	0	10	1130	1	30	1	0	0	0	0	0	0	0	mat CHU	Mat CHU	1	1	Diet	1	0	0	1	1	1	0	0	Sefrou
70	0	2013-03-10	2013-03-10	2013-03-17	2013-03-11	2013-03-15	1400	0	7	1400	1	30	1	0	0	0	0	0	0	0	mat CHU	Mat CHU	1	1	Diet	1	0	0	1	1	1	0	0	Sefrou
71	0	2013-03-07	2013-03-11	2013-03-13	2013-03-12	2013-03-13	3500	4	2	3500	0	38	0	1	0	0	0	0	0	0	hors CHU	domicile	0	1	allaité	1	1	1	0	0	0	0	0	Fès
72	0	2013-03-10	2013-03-11	2013-03-15	2013-03-12	2013-03-18	2500	1	4	2500	0	38	0	0	1	0	0	0	0	0	mat CHU	Mat CHU	1	1	Diet	1	1	1	0	0	0	0	0	Taounate
73	0	2013-02-26	2013-03-12	2013-03-15	2013-03-12	2013-03-15	1700	14	3	1700	1	32	0	0	0	0	0	1	0	1	mat CHU	domicile	0	1	allaité	1	1	1	0	0	0	0	0	Fès
74	0	2013-03-06	2013-03-13	2013-03-22	2013-03-13	2013-03-18	2950	7	9	2950	0	38	0	0	1	0	0	0	0	0	hors CHU	hors CHU	1	1	Diet	1	1	1	0	0	0	0	0	Sefrou
75	0	2013-03-13	2013-03-14	2013-03-19	2013-03-14	2013-03-18	1800	1	5	1800	1	30	1	0	0	0	0	0	0	0	mat CHU	Mat CHU	0	1	allaité	1	1	1	0	0	0	0	0	Guerssif
76	1	2013-03-13	2013-03-13	2013-03-18	2013-03-14	2013-03-18	1200	0	5	1200	1	31	1	0	0	0	0	0	0	0	mat CHU	Mat CHU	0	1	Diet	1	1	1	0	0	0	0	0	Fès
77	1	2013-03-06	2013-03-14	2013-03-22	2013-03-15	2013-03-20	2500	8	8	2500	0	38	0	0	0	0	0	0	0	1	hors CHU	domicile	1	1	allaité	1	1	1	0	0	0	0	0	Taza
78	0	2013-03-13	2013-03-17	2013-03-24	2013-03-18	2013-03-25	2600	4	7	2600	0	38	0	0	1	0	0	0	0	0	hors CHU	hors CHU	0	1	Diet	1	1	1	0	0	1	0	0	khnifra
79	1	2013-03-18	2013-03-18	2013-03-20	2013-03-19	2013-03-20	3400	0	2	3400	0	38	1	0	0	0	0	0	0	0	mat CHU	Mat CHU	0	1	allaité	0	0	0	0	0	0	0	0	Sefrou
80	0	2013-03-16	2013-03-19	2013-04-08	2013-03-19	2013-03-25	3500	3	20	3500	0	38	1	0	0	0	0	1	0	0	mat CHU	domicile	0	1	allaité	1	1	1	0	0	0	1	0	Fès
81	0	2013-02-28	2013-03-19	2013-03-28	2013-03-19	2013-03-25	3500	19	9	3500	0		1	0	0	0	0	0	0	0	hors CHU	hors CHU	0	1	Diet	0	0	0	0	0	0	0	0	Fès
82	0	2013-03-20	2013-03-20	2013-03-29	2013-03-20	2013-03-25	1800	0	9	1800	1	32	0	0	0	0	0	1	0	0	mat CHU	Mat CHU	1	1	Diet	0	0	0	0	0	1	1	0	Taounate
83	1	2013-03-19	2013-03-19	2013-03-25	2013-03-20	2013-03-25	3100	0	6	3100	0	38	1	0	0	0	1	0	0	0	mat CHU	Mat CHU	1	1	allaité	1	1	1	0	0	0	0	0	Fès
84	0	2013-03-19	2013-03-19	2013-03-26	2013-03-20	2013-03-25	1450	0	7	1450	1	32	1	0	0	0	0	0	0	0	hors CHU	Mat CHU	0	1	Diet	1	0	0	1	1	0	0	0	Boulmane
85	0	2013-03-19	2013-03-19	2013-03-26	2013-03-20	2013-03-25	1350	0	7	1350	1	33	1	0	0	0	0	0	0	0	hors CHU	Mat CHU	0	1	Diet	1	0	0	1	1	0	0	0	Boulmane
86	0	2013-03-18	2013-03-22	2013-04-03	2013-03-22	2013-03-26	2700	4	12	2700	0	38	1	0	0	0	0	0	0	0	hors CHU	hors CHU	0	1	Diet	1	1	1	0	0	0	0	0	Taounate
87	1	2013-03-22	2013-03-22	2013-03-09	2013-03-22	2013-03-26	2600	0	4	2600	1	34	1	0	0	0	0	0	0	0	mat CHU	Mat CHU	1	1	Diet	1	0	0	1	1	1	1	1	sefrou
88	1	2013-02-24	2013-03-21	2013-03-24	2013-03-22	SSP	3400	25	3	3400	0	38	1	0	0	0	0	0	0	0	hors CHU	hors CHU	0	1	Diet	1	1	1	0	0	1	0	0	Taounate
89	0	2013-03-14	2013-03-22	2013-03-27	2013-03-22	2013-03-26	2700	8	5	2700	0	38	0	1	0	0	1	0	0	0	domicile	domicile	0	1	allaité	1	1	1	0	0	0	0	0	Fès
90	1	2013-03-20	2013-03-22	2013-03-25	2013-03-22	2013-03-25	3950	2	3	3950	0	38	0	0	0	0	1	0	0	0	mat CHU	domicile	0	1	allaité	1	1	1	0	0	0	0	0	Taounate
91	1	2013-03-22	2013-03-22	2013-04-11	2013-03-22	2013-03-26	3600	0	20	3600	0	38	0	0	0	1	0	0	0	0	hors CHU	Mat CHU	0	1	allaité	1	1	1	0	0	0	0	0	Taounate
92	0	2013-03-21	2013-03-25	2013-03-28	2013-03-26	2013-04-01	2100	4	3	2100	1	31	0	1	0	0	0	0	0	0	hors CHU	hors CHU	0	1	allaité	1	0	0	1	1	0	0	0	Sefrou
93	0	2013-03-24	2013-03-25	2013-03-26	2013-03-26	2013-03-27	3600	1	1	3600	0	38	1	0	0	0	0	0	0	0	hors CHU	hors CHU	0	1	Diet	1	1	1	0	0	1	0	0	khnifra
94	0	2013-03-17	2013-03-26	2013-04-05	2013-03-27	2013-04-01	3450	9	10	3450	0	38	1	0	0	0	0	0	0	1	domicile	hors CHU	0	1	Diet	1	1	1	0	0	0	0	0	Missour
96	1	2013-03-26	2013-03-26	2013-04-12	2013-03-27	2013-04-01	2300	0	17	2300	1	33	1	0	0	0	0	0	0	0	hors CHU	hors CHU	1	1	Diet	1	0	0	1	1	0	0	0	Taounate
97	1	2013-01-29	2013-04-07	2013-04-08	2013-03-08	SSP	2900	68	1	2900	0	38	1	0	0	0	0	0	0	0	hors CHU	hors CHU	1	1	Diet	1	1	1	0	0	1	0	0	Taounate
98	1	2013-04-04	2013-04-07	2013-04-08	2013-03-08	SSP	1700	3	1	1700	1	32	1	0	0	0	0	0	0	0	mat CHU	domicile	0	1	Diet	1	0	0	1	1	0	0	0	Fès
99	1	2013-04-07	2013-04-07	2013-05-03	2013-04-08	2013-04-12	1350	0	26	1350	1	32	1	0	0	0	0	0	0	0	hors CHU	domicile	0	1	allaité	1	0	0	1	1	0	0	0	Fès
100	0	2013-04-07	2013-04-07	2013-04-08	2013-04-08	SSP	3150	0	1	3150	0	38	0	0	0	1	0	0	0	0	mat CHU	domicile	0	0	Diet	1	1	1	0	0	0	0	0	Sefrou
101	1	2013-04-09	2013-04-09	2013-04-12	2013-04-10	SSP	1300	0	3	1300	1	30	1	0	0	0	0	0	0	0	mat CHU	Mat CHU	1	1	allaité	1	0	0	1	1	1	0	0	Fès
102	0	2013-01-30	2013-04-09	2013-04-16	2013-04-10	2013-04-16	2500	69	7	2500	1	30	0	0	1	0	0	0	0	0	hors CHU	hors CHU	1	1	Diet	1	1	1	0	0	0	0	0	Fès
103	1	2013-04-08	2013-04-08	2013-04-19	2013-04-10	2013-04-16	1600	0	11	1600	1	30	1	0	0	0	0	0	0	0	hors CHU	hors CHU	0	1	Diet	1	1	1	0	0	0	0	0	Taounate
104	0	2013-04-09	2013-04-09	2013-04-15	2013-04-10	2013-04-15	1900	0	6	1900	1	32	0	0	0	0	0	0	0	0	mat CHU	Mat CHU	0	1	Diet	1	0	0	1	1	0	0	0	Immouzer
105	0	2013-04-08	2013-04-08	2013-04-18	2013-04-10	2013-04-16	2800	0	10	2800	0	38	1	0	0	0	0	0	0	0	mat CHU	Mat CHU	0	1	allaité	1	0	0	1	1	0	0	0	Immouzer
106	1	2013-02-27	2013-04-08	2013-04-11	2013-04-10	SSP	3500	40	3	3500	0	38	1	0	0	0	0	0	0	0	hors CHU	domicile	0	1	Diet	1	0	0	1	1	0	0	0	Taounate
107	1	2013-04-08	2013-04-08	2013-04-13	2013-04-10	SSP	3000	0	5	3000	0	38	0	0	1	0	0	0	0	0	hors CHU	hors CHU	0	1	Diet	1	0	0	1	1	1	0	0	Midelt
109	1	2013-04-09	2013-04-11	2013-04-19	2013-04-11	2013-04-16	2600	2	8	2600	0	38	0	0	0	0	0	0	0	1	domicile	domicile	0	1	allaité	1	1	1	0	0	0	0	0	Sefrou
110	1	2013-03-01	2013-04-11	2013-04-30	2013-04-11	2013-04-16	3200	41	19	3200	0	38	0	0	0	0	0	0	0	1	hors CHU	domicile	0	1	Diet	0	0	0	0	0	0	0	0	Ifrane
111	1	2013-03-29	2013-04-11	2013-04-14	2013-04-12	2013-04-19	1850	13	3	1850	1	34	1	0	0	0	0	0	0	0	mat CHU	domicile	1	1	allaité	0	0	0	0	0	0	0	0	Fès
112	0	2013-02-19	2013-04-11	2013-04-26	2013-04-12	2013-04-17	2000	51	15	2000	1	30	0	0	0	0	0	0	0	1	mat CHU	domicile	0	1	Diet	1	1	1	0	0	0	0	0	Taounate
113	1	2013-04-15	2013-04-16	2013-05-14	2013-04-17	2013-04-22	1300	1	29	1300	1	30	0	0	0	0	0	0	0	1	mat CHU	Mat CHU	0	1	allaité	1	1	1	0	0	0	1	0	EL Hoceima
114	0	2013-04-16	2013-04-17	2013-04-19	2013-04-18	2013-04-23	2800	1	2	2800	0	38	0	1	0	0	0	0	0	0	mat CHU	Mat CHU	1	1	allaité	1	1	1	0	0	0	0	0	Sefrou
115	0	2013-04-14	2013-04-17	2013-04-19	2013-04-18	2013-04-19	3450	3	2	3450	0	38	0	0	0	0	0	0	0	1	mat CHU	Mat CHU	1	1	Diet	1	1	1	0	0	0	0	0	Sefrou
116	1	2013-03-01	2013-04-18	2013-04-25	2013-04-19	2013-04-23	2850	48	7	2850	0	38	1	0	0	0	0	1	0	0	domicile	domicile	0	1	Diet	1	1	1	0	0	0	0	0	Fès
117	1	2013-04-11	2013-04-18	2013-04-21	2013-04-19	2013-04-22	2400	7	3	2400	1	37	0	0	0	0	0	1	0	0	mat CHU	domicile	0	1	Diet	1	1	1	0	0	0	0	0	Fès
118	0	2013-04-21	2013-04-21	2013-04-23	2013-04-22	2013-04-26	1800	0	2	1800	1	34	1	0	0	0	0	0	0	0	mat CHU	Mat CHU	0	1	Diet	1	1	1	0	0	0	0	0	Fès
119	0	2013-04-21	2013-04-22	2013-05-02	2013-04-22	2013-04-26	1280	1	10	1280	1	28	0	0	0	0	0	0	0	0	mat CHU	Mat CHU	0	1	allaité	1	1	1	0	0	0	0	0	Fès
120	0	2013-04-21	2013-04-22	2013-04-24	2013-04-23	2013-04-26	1900	1	2	1900	1	32	0	0	0	0	0	0	0	0	hors CHU	hors CHU	0	1	allaité	1	1	1	0	0	0	0	0	Taounate
121	1	2013-04-20	2013-04-22	2013-04-24	2013-04-23	2013-04-24	3200	2	2	3200	0	38	0	1	0	0	0	0	0	0	hors CHU	hors CHU	0	1	allaité	1	1	1	0	0	0	0	0	Taounate
122	0	2013-04-23	2013-04-23	2013-04-25	2013-04-23	SSP	3100	0	2	3100	0	38	1	0	0	0	0	0	0	0	mat CHU	Mat CHU	0	1	allaité	1	1	1	0	0	0	0	0	Sefrou
123	1	2013-04-24	2013-04-24	2013-04-27	2013-04-24	SSP	5130	0	3	5130	0	38	1	0	0	0	0	0	0	0	mat CHU	Mat CHU	1	1	Diet	1	1	1	0	0	0	0	0	Hajeb
124	0	2013-04-24	2013-04-24	2013-04-30	2013-04-25	2013-04-29	2820	0	6	2820	1	35	1	0	0	0	0	0	0	0	hors CHU	domicile	1	1	Diet	1	1	1	0	0	0	0	0	Fès
125	0	2013-01-04	2013-04-24	2013-04-25	2013-04-25	SSP	3950	110	1	3950	0	38	1	0	0	0	0	0	0	0	hors CHU	domicile	1	1	Diet	1	1	1	0	0	0	0	0	Fès
126	1	2013-04-25	2013-04-25	2013-05-22	2013-04-26	2013-04-29	2700	0	27	2700	1	36	1	0	0	0	0	0	0	0	mat CHU	Mat CHU	0	1	Diet	1	1	1	0	0	0	0	0	Taza
127	1	2013-04-28	2013-04-28	2013-04-30	2013-04-29	SSP	1350	0	2	1350	1	29	1	0	0	0	0	0	0	0	mat CHU	Mat CHU	1	1	Diet	0	0	0	0	0	1	0	0	Immouzer
128	1	2013-04-26	2013-04-28	2013-05-01	2013-04-29	SSP	2000	2	3	2000	0	38	0	0	0	0	0	0	0	1	hors CHU	hors CHU	0	1	Diet	1	1	1	0	0	0	0	0	khnifra
129	1	2013-04-30	2013-04-30	2013-05-14	2013-04-30	2013-05-06	1500	0	14	1500	1	32	1	0	0	0	0	0	0	0	mat CHU	Mat CHU	1	1	Diet	1	1	1	0	0	0	0	0	Guerssif
130	0	2013-04-29	2013-04-29	2013-05-06	2013-04-30	2013-05-07	3060	0	7	3060	0	38	1	0	0	0	0	0	0	0	mat CHU	Mat CHU	1	1	Diet	0	1	0	0	0	0	0	0	Fès
131	0	2013-04-21	2013-04-30	2013-05-29	2013-04-30	2013-05-06	2900	9	29	2900	0	38	0	0	0	0	0	1	0	0	domicile	domicile	0	1	Diet	0	1	0	0	0	1	0	0	Fès
132	0	2013-04-28	2013-04-30	2013-05-06	2013-04-30	2013-05-06	2300	2	6	2300	0	38	1	0	0	0	0	0	0	0	hors CHU	hors CHU	1	1	Diet	1	1	1	0	0	0	0	0	Fès
133	0	2013-05-02	2013-05-02	2013-05-30	2013-05-02	2013-05-06	1600	0	28	1600	1	32	1	0	0	0	0	0	0	0	mat CHU	Mat CHU	1	1	Diet	1	1	1	0	0	1	0	0	Fès
134	1	2013-05-02	2013-05-02	2013-05-03	2013-05-03	SSP	4120	0	1	4120	0	38	0	0	0	0	0	1	0	0	hors CHU	domicile	0	1	allaité	1	1	1	0	0	0	0	0	Fès
135	0	2013-03-29	2013-05-02	2013-05-24	2013-05-03	2013-05-07	3800	34	22	3800	0	38	1	0	0	0	0	0	0	0	hors CHU	hors CHU	0	1	Diet	1	1	1	0	0	0	0	0	Taounate
136	1	2013-05-05	2013-05-05	2013-05-13	2013-05-06	2013-05-10	1700	0	8	1700	1	34	1	0	0	0	0	0	0	0	mat CHU	Mat CHU	1	1	Diet	1	1	1	0	0	0	0	0	Boulmane
137	0	2013-05-06	2013-05-06	2013-05-17	2013-05-06	2013-05-10	1800	0	11	1800	1	34	1	0	0	0	0	0	0	0	mat CHU	Mat CHU	0	1	Diet	1	1	1	0	0	0	0	0	Fès
138	0	2013-05-06	2013-05-06	2013-05-08	2013-05-07	2013-05-08	1200	0	2	1200	1	31	1	0	0	0	0	0	0	0	hors CHU	hors CHU	0	1	Diet	1	1	1	0	0	1	0	0	Taounate
139	1	2013-05-05	2013-05-06	2013-06-14	2013-05-07	2013-05-10	1500	1	39	1500	1	30	1	0	0	0	0	0	0	0	mat CHU	Mat CHU	0	1	Diet	1	1	1	0	0	0	0	1	Fès
140	1	2013-04-22	2013-05-06	2013-05-10	2013-05-07	2013-05-10	2600	14	4	2600	1	33	0	1	0	0	0	1	0	0	domicile	hors CHU	0	1	allaité	1	1	1	0	0	0	0	1	Taounate
141	0	2013-05-04	2013-05-06	2013-06-10	2013-05-07	2013-05-10	3200	2	35	3200	0	38	0	0	0	0	0	1	0	0	hors CHU	hors CHU	0	1	allaité	1	1	1	0	0	0	0	0	Fès
142	0	2013-04-22	2013-05-06	2013-05-09	2013-05-07	2013-05-09	1870	14	3	1870	1	33	0	1	0	0	0	1	0	0	domicile	hors CHU	0	1	allaité	0	0	0	0	1	0	0	0	Taounate
143	0	2013-05-06	2013-05-07	2013-05-10	2013-05-07	SSP	1500	1	3	1500	0	38	1	0	0	0	0	0	0	0	mat CHU	Mat CHU	0	1	Diet	1	1	1	0	0	0	0	0	Fès
144	0	2013-05-07	2013-05-07	2013-05-07	2013-05-07	SSP	2200	0	0	2200	1	36	1	0	0	0	0	0	0	0	mat CHU	Mat CHU	1	1	Diet	0	0	0	0	0	0	0	0	Fès
145	0	2013-05-07	2013-05-07	2013-05-07	2013-05-07	SSP	2700	0	0	2700	1	36	1	0	0	0	0	0	0	0	mat CHU	Mat CHU	1	1	Diet	0	0	0	0	0	0	0	0	Fès
146	1	2013-05-08	2013-05-08	2013-05-08	2013-05-08	SSP	2600	0	0	2600	0	38	1	0	0	1	0	0	0	0	mat CHU	Mat CHU	1	1	Diet	1	1	1	0	0	1	0	0	Sefrou
147	1	2013-05-07	2013-05-07	2013-05-18	2013-05-08	2013-05-13	2900	0	11	2900	1	36	1	0	0	0	0	0	0	0	mat CHU	Mat CHU	1	0	Diet	1	0	0	1	1	0	0	0	Fès
148	0	2013-05-08	2013-05-08	2013-05-14	2013-05-09	2013-05-14	3200	0	6	3200	0	38	1	0	0	0	0	0	0	0	hors CHU	hors CHU	0	1	Diet	1	0	0	1	1	0	0	0	Fès
149	1	2013-04-07	2013-05-09	2013-05-28	2013-05-09	2013-05-14	1060	32	19	1060	1	32	0	0	0	0	0	0	0	1	hors CHU	domicile	0	1	allaité	1	1	1	0	0	0	1	0	Fès
150	0	2013-05-12	2013-05-12	2013-05-15	2013-05-13	2013-05-15	2300	0	3	2300	1	33	1	0	0	0	0	0	0	0	mat CHU	Mat CHU	0	1	allaité	1	1	1	0	0	0	0	0	Sefrou
152	0	2013-05-13	2013-05-13	2013-05-15	2013-05-14	2013-05-15	1410	0	2	1410	1	29	1	0	0	0	0	0	0	0	mat CHU	Mat CHU	1	1	Diet	1	0	0	1	1	0	0	0	Fès
153	0	2013-05-14	2013-05-15	2013-05-16	2013-05-15	SSP	2550	1	1	2550	0	38	1	0	0	0	0	0	0	0	mat CHU	Mat CHU	0	1	Diet	0	0	0	0	0	0	0	0	Tahla
154	1	2013-05-14	2013-05-14	2013-05-22	2013-05-15	2013-05-20	1100	0	8	1100	1	28	1	0	0	0	0	0	0	0	mat CHU	Mat CHU	0	1	Diet	1	1	1	0	0	1	0	0	sefrou
155	1	2013-05-15	2013-05-15	2013-05-16	2013-05-15	SSP	3200	0	1	3200	0	38	1	0	0	0	0	0	0	0	mat CHU	Mat CHU	0	1	Diet	1	1	1	0	0	1	0	0	Taounate
156	0	2013-05-16	2013-05-16	2013-05-21	2013-05-17	2013-05-21	2600	0	5	2600	1	34	1	0	0	0	0	0	0	0	hors CHU	hors CHU	1	1	Diet	1	1	1	0	0	0	0	0	Tissa
157	1	2013-05-16	2013-05-16	2013-05-30	2013-05-17	2013-05-21	1650	0	14	1650	1	33	1	0	0	0	0	0	0	0	mat CHU	Mat CHU	0	1	Diet	1	0	0	1	1	0	0	0	Taza
158	1	2013-05-16	2013-05-16	2013-05-21	2013-05-17	2013-05-21	1650	0	5	1650	1	33	1	0	0	0	0	0	0	0	mat CHU	Mat CHU	0	1	Diet	1	0	0	1	1	0	0	0	Taza
159	0	2013-03-02	2013-05-17	2013-05-23	2013-05-17	2013-05-21	3250	76	6	3250	1	30	1	0	0	0	0	0	0	0	mat CHU	domicile	0	1	Diet	1	1	1	0	0	0	0	0	Taounate
160	0	2013-05-20	2013-05-20	2013-05-23	2013-05-21	2013-05-22	2400	0	3	2400	1	33	1	0	0	0	0	0	0	0	mat CHU	Mat CHU	0	1	Diet	1	0	0	1	1	0	0	0	Fès
161	0	2013-05-20	2013-05-20	2013-05-27	2013-05-21	2013-05-24	1600	0	7	1600	1	33	1	0	0	0	0	0	0	0	mat CHU	Mat CHU	0	1	Diet	1	0	0	1	1	0	0	0	Fès
162	0	2013-05-20	2013-05-21	2013-05-28	2013-05-21	2013-05-27	2250	1	7	2250	1	34	1	0	0	0	0	0	0	0	hors CHU	hors CHU	0	1	Diet	1	1	1	1	1	0	0	0	Fès
163	0	2013-05-21	2013-05-21	2013-05-23	2013-05-22	SSP	2100	0	2	2100	1	34	1	0	0	0	0	0	0	0	mat CHU	Mat CHU	1	1	Diet	1	0	0	1	1	0	0	0	Sefrou
164	1	2013-05-22	2013-05-22	2013-05-24	2013-05-23	2013-05-24	2400	0	2	2400	1	32	1	0	0	0	0	0	0	0	mat CHU	Mat CHU	1	1	Diet	1	1	1	0	0	1	0	0	Guerssif
166	0	2013-05-19	2013-05-22	2013-06-12	2013-05-23	2013-05-27	2650	3	21	2650	0	38	0	0	1	0	0	0	0	0	hors CHU	hors CHU	0	0	Diet	1	1	1	0	0	0	0	0	Fès
167	0	2013-05-13	2013-05-24	2013-05-28	2013-05-24	2013-05-03	1450	11	4	1450	1	29	0	0	0	0	1	0	0	0	mat CHU	domicile	1	1	allaité	0	0	0	0	0	0	0	0	Fès
168	0	2013-05-20	2013-05-23	2013-05-27	2013-05-24	2013-05-27	3410	3	4	3410	0	38	0	0	0	0	1	0	0	0	hors CHU	hors CHU	0	1	Diet	1	1	1	0	0	0	0	0	MISSOUR
169	1	2013-04-30	2013-05-23	2013-05-27	2013-05-24	2013-05-27	3300	23	4	3300	0	38	0	0	0	0	0	0	0	1	hors CHU	domicile	1	1	allaité	0	0	0	0	0	0	0	0	Missour
170	0	2013-05-02	2013-05-26	2013-05-28	2013-05-27	SSP	4300	24	2	4300	0	38	1	0	0	0	0	0	0	0	domicile	domicile	0	1	allaité	1	1	1	0	0	0	0	0	Fès
171	1	2013-05-26	2013-05-26	2013-06-08	2013-05-27	2013-05-03	1950	0	13	1950	1	34	1	0	0	0	0	0	0	0	mat CHU	Mat CHU	0	0	Diet	1	1	1	0	0	0	0	0	Fès
172	0	2013-05-26	2013-05-26	2013-05-29	2013-05-27	2013-05-30	4000	0	3	4000	0	38	1	0	0	0	0	0	0	0	mat CHU	Mat CHU	0	1	Diet	1	1	1	0	0	0	0	0	Fès
173	0	2013-05-26	2013-05-26	2013-05-29	2013-05-27	SSP	1850	0	3	1850	1	34	1	0	0	0	0	0	0	0	mat CHU	Mat CHU	0	1	Diet	1	1	1	0	0	0	0	0	Fès
174	0	2013-05-28	2013-05-28	2013-06-17	2013-05-29	2013-05-03	2800	0	20	2800	0	38	0	0	0	1	0	0	0	0	hors CHU	hors CHU	0	0	Diet	1	1	1	0	0	0	0	0	Oued Amlil
175	1	2013-05-29	2013-05-29	2013-05-29	2013-05-29	SSP	4300	0	0	4300	0	38	1	0	0	0	0	1	0	0	mat CHU	Mat CHU	1	1	Diet	0	0	0	0	0	1	0	0	Fès
176	1	2013-05-17	2013-05-27	2013-05-29	2013-05-29	SSP	3700	10	2	3700	0	38	0	0	1	0	0	0	0	0	mat CHU	hors CHU	0	1	Diet	0	0	0	0	0	1	0	0	Fès
177	0	2013-05-20	2013-05-28	2013-06-03	2013-05-29	2013-06-03	3500	8	6	3500	0	38	0	0	0	0	0	1	0	0	domicile	domicile	0	1	allaité	1	1	1	0	0	0	0	0	Fès
178	1	2013-05-17	2013-05-28	2013-06-17	2013-05-29	2013-05-03	4300	11	20	4300	0	38	1	0	0	0	0	0	0	0	domicile	domicile	0	1	Diet	1	1	1	0	0	1	0	0	Fès
179	0	2013-05-29	2013-05-26	2013-06-10	2013-05-30	2013-05-03	2600	3	12	2600	0	38	0	0	0	0	0	0	0	1	hors CHU	domicile	0	1	allaité	1	1	1	0	0	0	0	0	Guerssif
180	1	2013-05-29	2013-05-29	2013-06-13	2013-05-30	2013-05-03	3500	0	15	3500	0	38	0	0	0	0	0	0	1	0	hors CHU	hors CHU	0	1	Diet	1	1	1	0	0	0	0	0	Boulmane
181	0	2013-05-30	2013-05-30	2013-05-31	2013-05-31	SSP	2000	0	1	2000	1	34	1	0	0	0	0	0	0	0	hors CHU	domicile	1	1	Diet	1	1	1	0	0	1	0	0	Tata
182	0	2013-05-27	2013-05-30	2013-06-03	2013-05-31	2013-06-03	2650	3	4	2650	0	38	0	0	1	0	0	0	0	0	hors CHU	hors CHU	1	1	Diet	1	1	1	0	0	1	0	0	EL Hoceima
183	1	2013-05-21	2013-05-30	2013-06-03	2013-05-31	2013-06-03	5000	9	4	5000	0	38	0	0	0	0	0	0	1	0	hors CHU	domicile	1	0	allaité	0	0	0	0	0	0	0	0	Meknes
184	1	2013-06-02	2013-06-02	2013-06-04	2013-06-03	SSP	2700	0	2	2700	1	36	0	0	0	0	0	0	0	0	mat CHU	Mat CHU	0	1	allaité	0	0	0	0	0	0	0	0	Arfoud
185	1	2013-05-30	2013-06-02	2013-06-24	2013-06-03	2013-05-07	2850	3	22	2850	0	38	0	0	1	0	0	0	0	0	hors CHU	hors CHU	0	1	Diet	1	1	1	0	0	0	0	0	Meknes
186	0	2013-06-02	2013-06-02	2013-06-14	2013-06-03	2013-06-07	2850	0	12	2850	1	29	1	0	0	0	0	0	0	0	mat CHU	Mat CHU	0	1	allaité	1	1	1	0	0	0	0	0	Taounate
187	1	2013-06-03	2013-06-03	2013-06-15	2013-06-03	2013-06-07	1500	0	12	1500	1	32	1	0	0	0	0	0	0	0	mat CHU	Mat CHU	1	1	Diet	1	1	1	0	0	0	0	0	Fès
188	1	2013-06-02	2013-06-03	2013-06-06	2013-06-04	2013-06-06	4200	1	3	4200	0	38	0	0	0	0	0	1	0	0	hors CHU	hors CHU	1	1	allaité	0	0	0	0	0	1	0	0	Missour
189	0	2013-06-03	2013-06-03	2013-06-14	2013-06-04	2013-06-10	1730	0	11	1730	1	30	0	0	0	0	0	0	0	0	mat CHU	Mat CHU	0	1	allaité	1	1	1	0	0	0	0	0	Taounate
190	0	2013-06-03	2013-06-04	2013-06-06	2013-06-04	SSP	3400	1	2	3400	0	38	1	0	0	0	0	0	0	0	mat CHU	Mat CHU	0	1	allaité	1	1	1	0	0	0	0	0	Fès
191	0	2013-04-19	2013-06-04	2013-06-06	2013-06-04	2013-06-06	6400	46	2	6400	0	38	0	0	0	0	1	0	0	0	mat CHU	domicile	0	1	allaité	1	1	1	0	0	0	0	0	Fès
192	1	2013-06-04	2013-06-04	2013-06-12	2013-06-04	2013-10-10	2600	0	8	2600	1	36	1	0	0	0	0	0	0	0	mat CHU	Mat CHU	0	1	Diet	1	0	0	1	1	0	0	0	Guerssif
193	1	2013-06-04	2013-06-04	2013-06-12	2013-06-04	2013-10-10	2300	0	8	2300	1	36	1	0	0	0	0	0	0	0	mat CHU	Mat CHU	0	1	Diet	1	1	1	0	0	0	0	0	Guerssif
194	1	2013-06-12	2013-06-12	2013-06-21	2013-06-13	2013-06-17	1300	0	9	1300	1	32	1	0	0	0	0	0	0	0	mat CHU	Mat CHU	1	1	Diet	1	1	1	0	0	0	0	0	Arfoud
195	1	2013-06-12	2013-06-12	2013-06-17	2013-06-13	2013-06-17	1220	0	5	1220	1	32	1	0	0	0	0	0	0	0	mat CHU	Mat CHU	1	1	Diet	1	1	1	0	0	1	0	0	Arfoud
196	0	2013-06-17	2013-06-17	2013-06-24	2013-06-17	2013-06-21	3700	0	7	3700	1	35	1	0	0	0	0	0	0	0	domicile	hors CHU	0	1	Diet	1	0	0	1	1	0	0	0	Fès
197	0	2013-06-13	2013-06-19	2013-07-02	2013-06-20	2013-06-24	2600	6	13	2600	0	38	0	0	0	1	0	0	0	0	hors CHU	hors CHU	0	1	Diet	1	1	1	0	0	1	0	0	Fès
198	0	2013-06-20	2013-06-20	2013-06-26	2013-06-21	2013-06-25	1800	0	6	1800	1	33	1	0	0	0	0	0	0	0	mat CHU	Mat CHU	0	1	Diet	1	1	1	0	0	1	0	1	Sefrou
199	1	2013-06-20	2013-06-20	2013-06-25	2013-06-21	2013-06-25	1400	0	5	1400	1	33	1	0	0	0	0	0	0	0	mat CHU	Mat CHU	0	1	Diet	1	1	1	0	0	1	0	1	SEFROU
200	1	2013-06-17	2013-06-20	2013-06-27	2013-06-21	2013-06-25	2000	3	7	2000	0	38	0	0	1	0	0	0	0	0	domicile	hors CHU	0	0	Diet	1	1	1	0	0	1	0	0	Taounate
201	0	2013-05-23	2013-06-20	2013-06-24	2013-06-21	SSP	3700	28	4	3700	0	38	0	0	0	0	1	0	0	0	hors CHU	domicile	0	1	allaité	1	1	1	0	0	0	0	0	Fès
202	1	2013-06-20	2013-06-20	2013-06-22	2013-06-21	ssp	4000	0	2	4000	0	38	1	0	0	0	0	0	0	1	mat CHU	Mat CHU	0	0	Diet	1	1	1	0	0	1	0	0	Immouzer
203	0	2013-06-20	2013-06-20	2013-06-22	2013-06-21	SSP	1200	0	2	1200	1	29	1	0	0	0	0	0	0	0	hors CHU	hors CHU	0	1	allaité	1	0	0	1	1	1	0	0	Boulmane
204	1	2013-06-20	2013-06-20	2013-06-26	2013-06-21	2013-06-25	2500	0	6	2500	1	34	1	0	0	0	0	0	0	0	hors CHU	domicile	1	1	Diet	1	1	1	0	0	1	0	1	Boulmane
205	0	2013-06-02	2013-06-23	2013-06-28	2013-06-24	2013-06-28	4000	21	5	4000	1	29	1	0	0	0	0	0	0	0	mat CHU	domicile	0	1	Diet	1	1	1	0	0	1	1	0	Taounate
206	1	2013-05-14	2013-06-24	2013-06-28	2013-06-25	SSP	4300	41	4	4300	0	38	0	0	0	0	0	0	1	0	hors CHU	hors CHU	0	1	allaité	0	0	0	0	0	0	0	0	Meknes
207	0	2013-06-24	2013-06-24	2013-06-30	2013-06-25	SSP	1000	0	6	1000	1	28	1	0	0	0	0	0	0	0	mat CHU	Mat CHU	0	1	Diet	1	1	1	0	0	1	0	0	Fès
208	0	2013-06-22	2013-06-24	2013-06-28	2013-06-25	2013-06-28	3500	2	4	3500	0	38	0	0	0	0	1	0	0	0	mat CHU	Mat CHU	0	1	allaité	1	1	1	0	0	0	0	0	Fès
209	1	2013-06-23	2013-06-27	2013-07-02	2013-06-28	2013-07-02	2700	4	5	2700	0	38	1	0	0	0	0	0	0	0	hors CHU	hors CHU	0	1	allaité	1	1	1	0	0	1	0	0	Azrou
210	1	2013-07-02	2013-07-02	2013-07-03	2013-07-02	SSP	4650	0	1	4650	0	38	1	0	0	0	0	0	0	0	mat CHU	Mat CHU	0	1	Diet	1	1	1	1	1	0	0	0	Taounate
211	1	2013-07-02	2013-07-02	2013-07-07	2013-07-02	SSP	1760	0	5	1760	1	32	1	0	0	0	0	0	0	0	mat CHU	Mat CHU	0	1	Diet	1	1	1	0	0	1	0	1	Fès
212	0	2013-07-06	2013-07-07	2013-07-12	2013-07-08	2013-07-12	1100	1	5	1100	1	31	1	0	0	0	0	0	0	0	mat CHU	Mat CHU	1	1	Diet	1	1	1	0	0	1	0	0	Fès
213	1	2013-07-07	2013-07-07	2013-07-17	2013-07-08	2013-07-12	5000	0	10	5000	0	38	1	0	0	1	0	0	0	1	mat CHU	Mat CHU	0	1	Diet	1	1	1	0	0	1	0	0	Fès
214	1	2013-07-07	2013-07-08	2013-07-11	2013-07-09	2013-07-11	2300	1	3	2300	1	36	1	0	0	0	0	0	0	0	mat CHU	domicile	1	1	Diet	1	1	1	1	1	1	0	0	Taounate
215	1	2013-07-01	2013-07-08	2013-07-15	2013-07-09	2013-07-12	3230	7	7	3230	0	38	0	1	0	0	0	0	0	0	hors CHU	hors CHU	0	1	allaité	0	0	0	0	0	0	0	0	Fès
216	0	2013-07-08	2013-07-08	2013-07-12	2013-07-09	2013-07-12	1980	0	4	1980	1	32	1	0	0	0	0	0	0	0	mat CHU	Mat CHU	0	1	allaité	1	1	1	0	0	0	0	0	Taounate
217	0	2013-07-06	2013-07-09	2013-07-09	2013-07-10	SSP	5500	3	0	5500	0	38	1	0	0	0	0	0	0	0	mat CHU	domicile	1	1	allaité	1	1	1	0	0	0	0	0	Taounate
218	0	2013-07-09	2013-07-09	2013-07-23	2013-07-10	2013-07-15	3000	0	14	3000	0	38	1	0	0	0	0	0	0	0	hors CHU	hors CHU	1	1	Diet	1	1	1	0	0	1	0	0	Jerf Elmelha
219	0	2013-07-08	2013-07-09	2013-07-11	2013-07-10	SSP	3700	1	2	3700	0	38	0	0	0	0	1	0	0	0	hors CHU	domicile	0	1	allaité	1	0	0	1	1	0	0	0	Fès
220	0	2013-07-06	2013-07-09	2013-07-19	2013-07-10	2013-07-15	2400	3	10	2400	0	38	0	0	1	0	0	0	0	0	hors CHU	hors CHU	0	1	Diet	1	1	1	0	0	0	0	0	Meknes
221	0	2013-07-06	2013-07-10	2013-07-15	2013-07-11	2013-07-15	2500	4	5	2500	1	36	0	1	0	0	0	1	0	0	mat CHU	domicile	0	1	allaité	1	1	1	0	0	0	0	0	Fès
222	1	2013-07-10	2013-07-10	2013-07-23	2013-07-11	2013-07-15	2200	0	13	2200	1	33	1	0	0	0	0	0	0	0	mat CHU	Mat CHU	0	1	Diet	1	0	0	1	1	1	0	0	Taounate
223	0	2013-07-11	2013-07-11	2013-07-17	2013-07-12	2013-07-16	2600	0	6	2600	1	35	1	0	0	0	0	0	0	0	mat CHU	Mat CHU	0	1	allaité	1	1	1	0	0	0	0	0	Sefrou
224	1	2013-07-14	2013-07-15	2013-07-21	2013-07-15	2013-07-19	2700	1	6	2700	0	38	0	0	1	0	0	0	0	0	hors CHU	hors CHU	0	1	Diet	1	1	1	0	0	1	0	0	Taza
225	0	2013-07-16	2013-07-18	2013-07-21	2013-07-19	SSP	2900	2	3	2900	0	38	1	0	0	0	0	0	0	0	hors CHU	hors CHU	1	1	allaité	1	1	1	0	0	0	0	0	Rabat
226	0	2013-07-18	2013-07-18	2013-07-21	2013-07-19	SSP	1130	0	3	1130	1	28	1	0	0	0	0	0	0	0	mat CHU	Mat CHU	1	1	Diet	1	0	0	1	1	1	0	0	Fès
227	0	2013-07-19	2013-07-19	2013-07-20	2013-07-19	SSP	2180	0	1	2180	1	31	1	0	0	0	0	0	0	0	mat CHU	Mat CHU	0	1	Diet	1	0	0	1	1	0	0	0	Tissa
228	0	2013-07-18	2013-07-22	2013-07-26	2013-07-23	2013-07-26	3000	4	4	3000	0	38	0	0	0	0	0	0	0	0	hors CHU	hors CHU	0	0	Diet	1	1	1	0	0	1	0	0	Fès
229	0	2013-07-22	2013-07-23	2013-07-24	2013-07-24	SSP	3000	1	1	3000	0	38	0	0	1	0	0	0	0	0	hors CHU	hors CHU	0	1	allaité	1	0	0	1	1	0	0	0	Fès
230	0	2013-07-25	2013-07-25	2013-08-16	2013-07-26	2013-07-29	4000	0	22	4000	0	38	0	0	0	0	0	1	0	0	hors CHU	hors CHU	0	1	Diet	1	1	1	0	0	0	0	0	EL Hoceima
231	0	2013-09-10	2013-09-10	2013-09-11	2013-09-11	SSP	2400	0	1	2400	1	32	1	0	0	0	0	0	0	0	mat CHU	Mat CHU	0	1	allaité	1	0	0	1	1	0	0	0	Taounate
232	1	2013-09-11	2013-09-11	2013-09-13	2013-09-11	SSP	2400	0	2	2400	0	38	1	0	0	0	0	0	0	0	hors CHU	hors CHU	0	1	Diet	1	1	1	0	0	0	0	0	Taounate
233	1	2013-09-10	2013-09-11	2013-10-14	2013-09-12	2013-09-16	3000	1	33	3000	0	38	1	0	0	0	0	0	0	0	domicile	hors CHU	0	1	Diet	1	1	1	0	0	0	1	0	Immouzer Marmoucha
234	1	2013-09-12	2013-09-13	2013-10-03	2013-09-13	2013-03-16	2200	1	20	2200	1	34	1	0	0	0	0	0	0	0	mat CHU	Mat CHU	1	1	Diet	1	1	1	0	0	0	0	1	Fès
235	0	2013-09-10	2013-09-12	2013-09-16	2013-09-13	2013-09-16	3800	2	4	3800	0	38	0	0	0	0	0	1	0	0	hors CHU	hors CHU	0	1	allaité	1	1	1	0	0	0	0	0	MISSOUR
236	0	2013-09-15	2013-09-15	2013-09-16	2013-09-16	SSP	2300	0	1	2300	1	34	1	0	0	0	0	0	0	0	mat CHU	Mat CHU	1	1	Diet	1	1	1	0	0	0	0	0	Sefrou
237	0	2013-09-16	2013-09-16	2013-09-19	2013-09-17	2013-09-19	3200	0	3	3200	0	38	0	0	0	1	0	0	0	0	mat CHU	Mat CHU	0	1	Diet	1	1	1	0	0	1	0	0	Fès
238	1	2013-08-28	2013-09-16	2013-09-18	2013-09-17	SSP	3900	19	2	3900	0	38	1	0	0	0	0	0	0	0	hors CHU	domicile	0	1	allaité	1	0	0	1	1	0	0	0	Fès
239	1	2013-09-16	2013-09-16	2013-09-20	2013-09-17	2013-09-20	1300	0	4	1300	1	29	1	0	0	0	0	0	0	0	mat CHU	Mat CHU	0	1	Diet	1	0	0	1	1	1	0	0	Fès
240	1	2013-09-16	2013-09-16	2013-09-19	2013-09-17	2013-09-19	1200	0	3	1200	1	29	1	0	0	0	0	0	0	0	mat CHU	Mat CHU	0	1	Diet	1	0	0	1	1	1	0	0	Fès
241	0	2013-09-14	2013-09-17	2013-09-18	2013-09-18	SSP	2600	3	1	2600	0	38	0	1	0	0	0	0	0	0	mat CHU	Mat CHU	0	1	allaité	1	1	1	0	0	0	0	0	Fès
242	0	2013-08-23	2013-09-17	2013-09-18	2013-09-18	SSP	2200	25	1	2200	1	36	1	0	0	0	0	0	0	0	mat CHU	Mat CHU	0	1	allaité	1	1	1	0	0	0	0	0	Immouzer
243	0	2013-07-25	2013-09-19	2013-09-29	2013-09-20	2013-09-23	3500	56	10	3500	0	38	0	0	1	0	0	0	0	0	hors CHU	hors CHU	0	1	Diet	1	1	1	0	0	1	0	0	Fès
244	0	2013-09-19	2013-09-19	2013-09-20	2013-09-19	SSP	2850	0	1	2850	0	38	1	0	0	0	0	0	0	0	mat CHU	Mat CHU	0	1	Diet	1	1	1	0	0	0	0	0	Fès
245	0	2013-09-19	2013-09-20	2013-09-21	2013-09-20	SSP	1300	1	1	1300	1	28	1	0	0	0	0	0	0	0	mat CHU	Mat CHU	0	0	Diet	1	0	0	1	1	1	0	0	Fès
246	0	2013-09-20	2013-09-20	2013-09-24	2013-09-20	2013-09-24	2100	0	4	2100	1	34	1	0	0	0	0	0	0	0	hors CHU	hors CHU	0	1	Diet	1	0	0	1	1	1	0	0	Fès
247	0	2013-09-20	2013-09-20	2013-09-20	2013-09-20	SSP	2300	0	0	2300	1	33	1	0	0	0	0	0	0	0	mat CHU	Mat CHU	0	1	Diet	1	1	1	0	0	0	0	0	Fès
248	0	2013-09-22	2013-09-22	2013-09-24	2013-09-23	SSP	3300	0	2	3300	0	38	0	0	0	1	0	0	0	0	mat CHU	Mat CHU	0	1	Diet	1	1	1	0	0	0	0	0	Fès
249	0	2013-09-12	2013-09-22	2013-09-24	2013-09-23	SSP	2400	10	2	2400	0	38	0	1	0	0	0	0	0	0	mat CHU	domicile	0	1	Diet	1	1	1	0	0	0	0	0	Fès
250	0	2013-09-23	2013-09-23	2013-09-25	2013-09-24	SSP	4300	0	2	4300	1	37	1	0	0	0	0	0	0	0	hors CHU	hors CHU	1	1	Diet	1	0	0	1	1	1	0	0	Taoujtate
251	1	2013-09-23	2013-09-23	2013-09-30	2013-09-24	SSP	2700	0	7	2700	1	28	1	0	0	0	0	0	0	0	mat CHU	Mat CHU	0	1	Diet	1	0	0	1	1	1	0	0	Fès
252	0	2013-09-23	2013-09-23	2013-10-01	2013-09-24	2013-09-30	2700	0	8	2700	1	36	0	0	0	1	0	0	0	0	mat CHU	Mat CHU	1	1	Diet	1	0	0	1	1	0	0	0	Fès
254	0	2013-09-19	2013-09-24	2013-09-29	2013-09-25	SSP	2000	5	5	2000	0	38	0	1	0	0	0	0	1	0	hors CHU	hors CHU	0	1	allaité	1	1	1	0	0	1	0	0	MISSOUR
255	1	2013-09-02	2013-09-25	2013-10-24	2013-09-26	2013-09-30	2000	23	29	2000	0	38	0	0	1	0	0	0	0	0	hors CHU	domicile	1	1	Diet	1	1	1	0	0	0	0	0	Lksar lkbir
256	1	2013-09-30	2013-09-30	2013-10-04	2013-10-01	2013-10-03	1600	0	4	1600	1	33	0	0	0	1	1	0	0	0	mat CHU	Mat CHU	1	1	Diet	1	1	1	0	0	1	0	0	Fès
257	0	2013-10-01	2013-10-01	2013-10-04	2013-10-02	SSP	1900	0	3	1900	1	31	1	0	0	0	0	0	0	0	hors CHU	hors CHU	0	1	Diet	1	1	1	0	0	1	0	0	chafchaoune
258	0	2013-10-01	2013-10-01	2013-10-15	2013-10-02	2013-10-04	3650	0	14	3650	0	38	1	0	0	0	0	0	0	0	hors CHU	hors CHU	1	1	Diet	1	0	0	1	1	0	0	0	Fès
259	0	2013-10-01	2013-10-01	2013-10-04	2013-10-02	2013-10-04	1000	0	3	1000	1	26	1	0	0	0	0	0	0	0	mat CHU	Mat CHU	1	1	Diet	1	1	1	0	0	1	0	0	Fès
260	1	2013-08-04	2013-10-02	2013-10-15	2013-10-03	2013-10-07	3100	59	13	3100	0	38	0	0	0	0	1	0	0	1	hors CHU	domicile	0	1	allaité	0	0	0	0	0	0	1	0	Fès
261	0	2013-09-29	2013-10-02	2013-10-06	2013-10-03	SSP	3000	3	4	3000	0	38	0	0	1	0	0	0	0	0	domicile	hors CHU	0	1	Diet	1	1	1	0	0	1	0	0	Fès
262	1	2013-10-02	2013-10-02	2013-10-14	2013-10-03	2013-10-07	2550	0	12	2550	1	37	1	0	0	0	0	0	0	0	hors CHU	hors CHU	0	1	Diet	1	1	1	0	0	0	0	0	Taounate
263	1	2013-09-28	2013-10-02	2013-10-04	2013-10-03	SSP	2650	4	2	2650	0	38	0	0	1	0	0	0	0	0	hors CHU	hors CHU	0	1	Diet	1	1	1	0	0	1	0	0	EL Hoceima
264	0	2013-10-03	2013-10-03	2013-10-27	2013-10-04	2013-10-07	1550	0	24	1550	1	31	1	0	0	0	0	0	0	0	mat CHU	Mat CHU	0	1	Diet	1	1	1	0	0	1	0	0	Taounate
265	1	2013-10-03	2013-10-03	2013-10-07	2013-10-04	2013-10-07	1700	0	4	1700	1	31	1	0	0	0	0	0	0	0	mat CHU	Mat CHU	0	1	Diet	1	1	1	0	0	1	0	0	Taounate
266	1	2013-10-06	2013-10-06	2013-10-07	2013-10-07	SSP	1300	0	1	1300	1	31	0	0	0	0	0	1	0	0	mat CHU	Mat CHU	1	1	allaité	1	1	1	0	0	1	0	0	Fès
267	1	2013-10-06	2013-10-08	2013-10-20	2013-10-09	2013-10-14	3400	2	12	3400	0	38	0	0	0	0	0	1	0	0	hors CHU	hors CHU	0	1	Diet	1	1	1	0	0	1	0	0	Fès
268	1	2013-10-09	2013-10-09	2013-10-11	2013-10-10	SSP	4400	0	2	4400	0	38	1	0	0	0	0	0	0	0	hors CHU	domicile	1	1	allaité	1	0	0	1	1	0	0	0	Essmara
269	1	2013-09-30	2013-10-09	2013-10-11	2013-10-10	SSP	3600	9	2	3600	0	38	0	0	0	0	0	0	0	1	hors CHU	domicile	0	1	allaité	1	1	1	0	0	0	0	0	Jerf Elmelha
270	0	2013-09-04	2013-10-10	2013-10-11	2013-10-11	SSP	1600	36	1	1600	1	32	0	0	0	0	0	0	0	1	mat CHU	domicile	0	1	allaité	0	0	0	0	0	0	0	0	Taounate
271	1	2013-10-10	2013-10-10	2013-10-11	2013-10-11	SSP	2000	0	1	2000	1	35	0	0	0	0	0	0	0	1	mat CHU	Mat CHU	0	1	Diet	0	0	0	0	0	0	0	0	Fès
272	0	2014-02-24	2014-02-24	2014-04-01	nn réalisé	2014-03-25	1400	0	36	1400	1	29	1	0	0	0	0	0	0	0	hors CHU	domicile	0	1	allaité	0	0	0	0	0	1	1	0	Fès
273	1	2014-01-01	2014-05-04	2014-05-07	2014-05-05	SSP	1600	123	3	1600	1	30	1	0	0	0	0	0	0	0	mat CHU	Mat CHU	1	1	Diet	1	1	1	0	0	1	0	0	Fès
274	0	2014-05-05	2014-05-07	2014-05-07	2014-05-07	SSP	3200	2	0	3200	0	AT	0	1	0	0	0	0	0	0	hors CHU	domicile	0	1	allaité	0	0	0	0	0	0	0	0	Fès
275	0	2014-05-06	2014-05-07	2014-05-10	2014-05-08	SSP	2500	1	3	2500	0	AT	0	0	1	0	0	0	0	0	hors CHU	hors CHU	1	1	Diet	1	1	1	0	0	0	0	0	Midelt
276	1	2014-05-03	2014-05-07	2014-05-09	2014-05-08	SSp	3600	4	2	3600	0	AT	0	0	0	0	1	0	0	0	hors CHU	domicile	0	1	allaité	1	1	1	0	0	0	0	0	Fès
277	1	2014-05-08	2014-05-08	2014-05-16	2014-05-08	2014-05-12	3100	0	8	3100	0	AT	1	0	0	1	0	0	0	0	hors CHU	domicile	0	1	Diet	1	0	0	1	1	1	0	0	Fès
278	0	2014-05-08	2014-05-08	2014-05-12	2014-05-08	2014-05-12	2300	0	4	2300	1	37	1	0	0	0	0	0	0	0	hors CHU	domicile	0	1	Diet	1	0	0	1	1	0	0	0	Fès
279	0	2014-05-05	2014-05-08	2014-05-09	2014-05-08	SSP	3200	3	1	3200	0	AT	0	1	0	0	0	0	0	0	hors CHU	domicile	0	1	allaité	1	1	1	0	0	0	0	0	Fès
280	0	2014-05-11	2014-05-12	2014-05-16	2014-05-13	2014-05-16	2000	1	4	2000	1	32	1	1	1	1	1	1	1	1	mat CHU	Mat CHU	1	1	Diet	1	0	0	1	1	1	0	0	Fès
281	0	2014-05-13	2014-05-13	2014-05-19	2014-05-14	2014-05-17	3800	0	6	3800	0	AT	1	0	0	0	0	0	0	0	mat CHU	Mat CHU	1	1	Diet	1	1	1	0	0	0	0	0	Fès
282	0	2014-05-13	2014-05-13	2014-06-01	2014-05-14	2014-05-17	2700	0	19	2700	0	41	1	0	0	0	1	0	0	0	hors CHU	Mat CHU	1	1	Diet	1	0	0	1	1	0	0	0	Taounate
283	0	2014-05-13	2014-05-14	2014-05-20	2014-05-14	2014-05-17	1800	1	6	1800	1	32	1	0	0	0	0	0	0	0	mat CHU	Mat CHU	1	1	Diet	1	0	0	1	1	0	0	0
284	0	2014-05-13	2014-05-13	2014-05-21	2014-05-14	2014-05-17	1700	0	8	1700	1	28	1	0	0	0	0	0	0	0	mat CHU	Mat CHU	0	1	Diet	1	0	0	1	1	1	0	0	Taoujtate
285	1	2014-05-14	2014-05-14	2014-05-15	2014-05-14	SSP	1300	0	1	1300	1	29	0	0	0	0	0	1	0	0	mat CHU	Mat CHU	0	1	Diet	1	0	0	1	1	0	0	0	Fès
286	0	2014-05-14	2014-05-14	2014-05-17	2014-05-14	2014-05-17	1400	0	3	1400	1	29	0	0	0	0	0	1	0	0	mat CHU	Mat CHU	0	1	Diet	1	0	0	1	1	0	0	0	Fès
287	0	2014-05-14	2014-05-15	2014-05-25	2014-05-15	2014-05-19	2900	1	10	2900	0	AT	1	0	0	0	1	0	0	0	hors CHU	hors CHU	1	1	Diet	1	1	1	0	0	1	0	0	Fès
288	0	2014-05-15	2014-05-15	2014-05-23	2014-05-16	2014-05-20	3200	0	8	3200	0	AT	0	0	0	1	0	0	0	0	mat CHU	Mat CHU	0	1	Diet	1	0	0	1	1	0	0	0	Taounate
289	1	2014-05-18	2014-05-15	2014-05-26	2014-05-16	2014-05-20	1600	3	8	1600	1	30	0	1	0	0	0	0	0	0	hors CHU	domicile	0	1	Diet	0	1	0	0	0	0	0	0	Fès
290	1	2014-05-15	2014-05-15	2014-05-16	2014-05-16	SSP	1800	0	1	1800	1	31	0	0	0	0	0	0	0	0	mat CHU	Mat CHU	1	1	allaité	1	0	0	1	1	0	0	0	Fès
291	1	2014-05-15	2014-05-15	2014-05-16	2014-05-16	SSP	2000	0	1	2000	1	31	0	0	0	0	0	0	0	0	mat CHU	Mat CHU	1	1	allaité	1	0	0	1	1	0	0	0	Fès
292	1	2014-05-04	2014-05-15	2014-05-23	2014-05-16	2014-05-20	2400	11	8	2400	1	35	1	1	0	0	0	0	0	0	domicile	hors CHU	0	1	allaité	1	0	0	1	1	1	0	0	Sefrou
293	0	2014-05-18	2014-05-18	2014-05-23	2014-05-19	2014-05-22	1530	0	5	1530	1	30	1	0	0	0	0	0	0	0	mat CHU	Mat CHU	0	1	Diet	1	1	1	0	0	1	1	0	Taounate
294	1	2014-05-04	2014-05-19	2014-06-01	2014-05-20	2014-05-22	2500	15	13	2500	0	AT	0	0	0	0	1	1	0	0	mat CHU	hors CHU	0	1	Diet	1	0	0	1	1	1	0	0	Taounate
295	0	2014-05-16	2014-05-19	2014-05-30	2014-05-20	2014-05-22	3000	3	11	3000	0	AT	0	0	1	0	0	0	0	0	hors CHU	hors CHU	0	1	Diet	1	1	1	0	0	1	0	0	Nador
296	1	2014-05-20	2014-05-20	2014-05-26	2014-05-21	2014-05-26	5850	0	6	5850	0	AT	1	0	0	0	0	0	0	1	mat CHU	Mat CHU	1	1	allaité	1	0	0	1	1	0	0	0	Fès
297	1	2014-05-09	2014-05-21	2014-05-23	2014-05-22	SSP	3000	12	2	3000	0	AT	1	0	0	0	0	0	0	0	mat CHU	domicile	0	1	allaité	0	0	0	0	0	0	1	0	Sefrou
298	0	2014-05-19	2014-05-22	2014-05-22	2014-05-22	SSP	3500	3	0	3500	0	AT	0	1	0	0	0	0	0	0	mat CHU	domicile	0	1	allaité	1	1	1	0	0	0	0	0	Taounate
299	0	2014-05-21	2014-05-21	2014-05-23	2014-05-22	SSP	1900	0	2	1900	1	32	1	0	0	0	0	0	0	0	mat CHU	Mat CHU	1	1	allaité	1	0	0	1	1	0	0	0	Taounate
300	0	2014-05-22	2014-05-22	2014-05-25	2014-05-22	SSP	4500	0	3	4500	1	37	1	0	0	0	0	0	0	1	mat CHU	Mat CHU	1	1	Diet	1	0	0	1	1	1	0	0	Fès
301	1	2014-05-19	2014-05-22	2014-06-07	2014-05-23	2014-05-26	2500	3	16	2500	1	34	0	0	0	0	1	0	0	0	hors CHU	hors CHU	0	1	allaité	1	0	0	1	1	0	0	0	Taza
302	0	2014-05-22	2014-05-22	2014-05-27	2014-05-23	2014-05-26	1600	0	5	1600	1	36	0	0	0	1	0	0	0	0	mat CHU	Mat CHU	0	1	Diet	1	1	1	0	0	0	0	0	Sefrou
303	0	2014-05-25	2014-05-25	2014-05-27	2014-05-26	SSP	2350	0	2	2350	1	32	1	0	0	0	0	0	0	0	mat CHU	Mat CHU	0	1	allaité	1	0	0	1	1	0	0	0	Fès
304	0	2014-05-18	2014-05-25	2014-05-27	2014-05-26	SSP	1600	7	2	1600	0	AT	0	1	0	0	0	1	0	0	hors CHU	hors CHU	0	1	Diet	0	1	0	0	0	1	0	0	Fès
305	0	2014-05-22	2014-05-25	2014-05-28	2014-05-26	SSP	2900	3	3	2900	0	AT	0	0	0	0	0	0	0	1	hors CHU	hors CHU	1	1	allaité	0	1	0	0	0	1	0	0	Sefrou
306	0	2014-04-25	2014-05-26	2014-05-29	2014-05-26	2014-05-29	3500	31	3	3500	0	AT	0	0	1	0	0	0	0	0	hors CHU	domicile	1	1	Diet	1	1	1	0	0	0	0	0	Mekness
307	0	2014-05-26	2014-05-26	2014-05-27	2014-05-27	SSP	3500	0	1	3500	0	AT	1	0	0	0	0	0	0	0	mat CHU	Mat CHU	1	1	allaité	0	0	0	0	0	0	0	0	Fès
308	1	2014-05-27	2014-05-27	2014-05-31	2014-05-28	SSP	1400	0	4	1400	1	31	1	0	0	0	0	0	0	0	hors CHU	hors CHU	1	1	Diet	0	0	0	0	0	1	0	0	Fès
309	0	2014-05-28	2014-05-28	2014-06-01	2014-05-28	SSP	3000	0	4	3000	1	35	1	0	0	0	1	0	0	0	hors CHU	hors CHU	0	1	Diet	1	1	1	0	0	1	0	0	Taounate
310	1	2014-05-25	2014-05-28	2014-06-06	2014-05-29	2014-06-02	3000	3	9	3000	0	AT	1	0	0	0	0	0	0	0	hors CHU	hors CHU	1	1	Diet	1	0	0	1	1	0	0	1	Oujda
311	0	2014-05-25	2014-05-29	2014-05-30	2014-05-30	SSP	1700	4	1	1700	1	32	0	1	0	0	0	1	0	0	mat CHU	domicile	0	1	Diet	1	1	1	0	0	1	0	0	Immouzer
312	1	2014-05-25	2014-05-29	2014-05-31	2014-05-30	SSP	2000	4	2	2000	1	32	0	1	0	0	0	0	0	0	mat CHU	domicile	0	1	allaité	1	1	1	0	0	0	0	0	Immouzer
313	0	2014-05-29	2014-05-29	2014-05-30	2014-05-30	SSP	1500	0	1	1500	1	32	1	0	0	0	0	0	0	0	mat CHU	Mat CHU	0	1	Diet	1	1	1	0	0	1	0	0	Taza
314	0	2014-05-29	2014-05-30	2014-05-30	2014-05-30	SSP	2400	1	0	2400	0	38	0	0	0	0	0	1	0	0	mat CHU	Mat CHU	0	1	Diet	1	0	0	1	1	0	0	0	Fès
315	1	2014-05-29	2014-05-29	2014-06-01	2014-05-30	SSP	1560	0	3	1560	1	31	1	0	0	0	0	0	0	0	hors CHU	hors CHU	0	1	Diet	1	0	0	1	1	1	0	0	Taounate
316	1	2014-05-29	2014-05-29	2014-06-01	2014-05-30	SSP	1400	0	3	1400	1	31	1	0	0	0	0	0	0	0	hors CHU	hors CHU	0	1	Diet	1	0	0	1	1	1	0	0	Taounate
317	0	2014-06-02	2014-06-02	2014-06-06	2014-06-03	2014-06-06	2100	0	4	2100	0	AT	0	1	0	0	0	0	0	1	mat CHU	domicile	0	1	Diet	1	1	1	0	0	0	0	0	Fès
318	0	2014-06-02	2014-06-06	2014-06-09	2014-06-03	2014-06-06	3300	4	3	3300	0	AT	1	0	0	0	1	0	0	0	mat CHU	Mat CHU	1	1	Diet	1	1	1	0	0	0	0	0	Ouarzazat
319	0	2014-04-17	2014-06-03	2014-06-05	2014-06-04	SSP	3550	47	2	3550	0	AT	0	0	0	0	0	0	0	1	mat CHU	domicile	0	1	Diet	0	0	0	0	0	0	0	0	Taounate
320	0	2014-06-04	2014-06-04	2014-06-21	2014-06-04	2014-06-07	1600	0	17	1600	1	32	1	0	0	0	0	0	0	0	mat CHU	Mat CHU	1	1	allaité	1	1	1	0	0	1	0	0	Fès
321	0	2014-06-04	2014-06-04	2014-06-10	2014-06-04	2014-06-07	1400	0	6	1400	1	32	1	0	0	0	0	0	0	0	mat CHU	Mat CHU	1	1	allaité	1	1	1	0	0	1	0	0	Fès
322	1	2014-06-04	2014-06-04	2014-06-09	2014-06-04	2014-06-07	1200	0	5	1200	1	32	1	0	0	0	0	0	0	0	mat CHU	Mat CHU	1	1	allaité	1	1	1	0	0	1	0	0	Fès
323	0	2014-06-03	2014-06-04	2014-06-16	2014-06-06	2014-06-07	2000	1	12	2000	1	35	1	0	0	0	0	0	0	0	mat CHU	Mat CHU	0	1	Diet	1	1	1	1	1	0	0	0	Fès
324	1	2014-06-04	2014-06-04	2014-06-06	2014-06-05	SSP	2100	0	2	2100	1	33	0	0	0	0	0	0	0	0	mat CHU	Mat CHU	0	1	Diet	1	1	1	0	0	0	0	0	Taounate
325	1	2014-06-05	2014-06-05	2014-06-09	2014-06-05	2014-06-09	2800	0	4	2800	0	AT	0	0	0	0	1	0	0	0	mat CHU	Mat CHU	1	1	allaité	1	0	0	1	1	0	0	0	Taounate
326	0	2014-06-05	2014-06-05	2014-06-22	2014-06-06	2014-06-09	1700	0	17	1700	1	30	1	0	0	0	0	0	0	0	mat CHU	Mat CHU	0	1	Diet	0	0	0	0	0	1	0	0	Sefrou
327	1	2014-06-05	2014-06-05	2014-06-06	2014-06-06	SSP	3300	0	1	3300	0	AT	1	0	0	0	0	0	0	1	mat CHU	Mat CHU	1	1	allaité	0	0	0	0	0	0	0	0	Fès
328	0	2014-05-28	2014-06-05	2014-06-13	2014-06-06	2014-06-09	1600	8	8	1600	1	33	0	0	0	0	0	0	0	1	domicile	hors CHU	0	1	allaité	1	1	1	0	0	0	0	0	Fès
329	1	2014-06-05	2014-06-05	2014-06-15	2014-06-06	2014-06-09	1700	0	10	1700	1	30	1	0	0	0	0	0	0	0	mat CHU	Mat CHU	0	1	allaité	1	0	0	1	1	1	0	0	Sefrou
330	0	2014-06-08	2014-06-08	2014-06-15	2014-06-09	2014-06-12	1450	0	7	1450	1	30	1	0	0	0	0	0	0	0	mat CHU	Mat CHU	0	1	Diet	1	0	0	1	1	1	0	0	EL Hoceima
331	0	2014-06-08	2014-06-08	2014-06-22	2014-06-09	2014-06-12	1450	0	14	1450	1	30	1	0	0	0	0	0	0	0	mat CHU	Mat CHU	0	1	allaité	1	0	0	1	1	0	1	0	EL Hoceima
332	0	2014-06-09	2014-06-09	2014-06-16	2014-06-10	2014-06-13	1060	0	7	1060	1	32	1	0	0	0	0	0	0	0	mat CHU	Mat CHU	1	1	Diet	1	0	0	1	1	0	0	0	Fès
333	0	2014-06-08	2014-06-09	2014-06-18	2014-06-10	2014-06-13	3050	1	9	3050	0	AT	0	0	0	1	0	0	0	0	mat CHU	Mat CHU	0	1	Diet	1	0	0	1	1	0	0	0	Fès
334	1	2014-06-09	2014-06-10	2014-06-13	2014-06-11	SSP	2000	1	3	2000	1	30	0	0	0	0	0	0	0	0	mat CHU	Mat CHU	1	1	allaité	1	1	1	0	0	0	0	0	Taounate
335	0	2014-06-10	2014-06-10	2014-06-23	2014-06-11	2014-06-14	1400	0	13	1400	1	31	1	0	0	0	0	0	0	0	mat CHU	Mat CHU	0	1	Diet	1	0	0	1	1	1	0	0	Fès
336	1	2014-06-10	2014-06-10	2014-06-12	2014-06-11	SSP	2000	0	2	2000	1	32	1	0	0	0	0	0	0	0	mat CHU	Mat CHU	1	1	allaité	1	1	1	0	0	0	0	0	Fès
337	0	2014-05-07	2014-06-11	2014-06-16	2014-06-12	2014-06-16	4200	35	5	4200	0	AT	0	0	0	0	0	1	0	0	hors CHU	domicile	0	1	allaité	1	1	1	0	0	0	0	0	Taounate
338	0	2014-06-11	2014-06-11	2014-06-14	2014-06-12	SSP	2150	0	3	2150	1	34	1	0	0	0	0	0	0	0	mat CHU	Mat CHU	0	1	Diet	1	1	1	0	0	0	0	0	Sefrou
339	0	2014-06-12	2014-06-12	2014-06-24	2014-06-13	2014-06-16	1550	0	12	1550	1	32	1	0	0	0	0	0	0	0	mat CHU	Mat CHU	0	1	Diet	1	1	1	0	0	1	0	0	Taounate
340	1	2014-06-12	2014-06-12	2014-06-21	2014-06-13	2014-06-16	1000	0	9	1000	1	28	1	0	0	0	0	0	0	0	mat CHU	Mat CHU	0	1	Diet	1	0	0	1	1	1	1	0	Fès
341	1	2014-06-15	2014-06-15	2014-06-18	2014-06-16	2014-06-18	3500	0	3	3500	0	AT	1	0	0	1	0	0	0	0	mat CHU	Mat CHU	1	1	allaité	1	1	1	0	0	0	0	0	Taza
342	0	2014-06-15	2014-06-15	2014-06-16	2014-06-16	SSP	4300	0	1	4300	0	AT	0	0	0	0	0	0	0	1	mat CHU	Mat CHU	1	1	allaité	1	0	0	1	1	0	0	0	Fès
343	0	2014-06-16	2014-06-16	2014-06-22	2014-06-16	SSP	1600	0	6	1600	1	30	0	0	0	0	0	0	0	0	hors CHU	Mat CHU	0	1	allaité	1	0	0	1	1	1	0	0	Fès
344	1	2014-06-16	2014-06-16	2014-06-20	2014-06-17	2014-06-19	3500	0	4	3500	0	AT	1	0	0	0	0	0	0	0	mat CHU	Mat CHU	0	1	allaité	1	1	1	0	0	0	0	0	MISSOUR
345	0	2014-06-17	2014-06-17	2014-06-19	2014-06-17	2014-06-19	3800	0	2	3800	1	37	0	0	0	0	0	0	0	1	mat CHU	Mat CHU	1	1	allaité	1	1	1	0	0	0	0	0	Oujda
346	1	2014-06-18	2014-06-18	2014-06-19	2014-06-19	SSP	2300	0	1	2300	1	36	1	0	0	0	0	0	0	0	mat CHU	Mat CHU	1	1	allaité	1	0	0	1	1	0	0	0	Fès
347	1	2014-06-18	2014-06-18	2014-06-19	2014-06-19	SSP	2000	0	1	2000	1	34	0	0	0	0	0	0	0	0	mat CHU	Mat CHU	0	1	allaité	1	0	0	1	1	0	0	0	Taounate
348	0	2014-05-22	2014-06-18	2014-06-19	2014-06-19	SSP	3900	27	1	3900	0	AT	0	0	0	0	0	0	1	0	hors CHU	Mat CHU	0	1	allaité	1	1	1	0	0	0	0	0	Fès
349	0	2014-06-23	2014-06-23	2014-07-10	2014-06-24	2014-06-27	1200	0	17	1200	1	27	1	0	0	0	0	0	0	0	mat CHU	Mat CHU	0	1	allaité	1	1	1	0	0	0	0	0	Taounate
350	1	2014-06-22	2014-06-24	2014-06-26	2014-06-25	SSP	3200	2	2	3200	0	AT	0	0	0	0	1	0	0	0	mat CHU	Mat CHU	0	1	allaité	1	1	1	0	0	0	0	0	Taounate
351	1	2014-05-20	2014-06-24	2014-06-30	2014-06-25	2014-06-30	3200	35	6	3200	0	AT	1	0	0	0	0	0	0	0	domicile	domicile	0	1	allaité	1	1	1	0	0	0	0	0	Fès
352	0	2014-06-25	2014-06-25	2014-06-28	2014-06-26	SSP	3900	0	3	3900	0	AT	1	0	0	1	0	0	0	0	hors CHU	domicile	1	1	Diet	1	0	0	1	1	0	0	0	Sefrou
353	0	2014-06-25	2014-06-25	2014-06-28	2014-06-26	SSP	2200	0	3	2200	1	33	1	0	0	0	0	0	0	0	mat CHU	Mat CHU	0	1	allaité	1	1	1	0	0	0	0	0	Fès
354	0	2014-06-26	2014-06-26	2014-06-30	2014-06-26	2014-06-30	1950	0	4	1950	1	34	0	0	0	0	0	0	0	0	mat CHU	Mat CHU	0	1	allaité	1	0	0	1	1	0	0	0	Fès
355	1	2014-06-25	2014-06-29	2014-07-03	2014-06-30	2014-07-03	3200	4	4	3200	0	AT	0	1	0	0	0	0	0	0	hors CHU	hors CHU	0	1	Diet	1	1	1	0	0	0	0	0	Fès
356	0	2014-06-29	2014-06-29	2014-06-30	2014-06-30	SSP	1600	0	1	1600	1	34	0	0	0	0	0	0	0	0	mat CHU	Mat CHU	1	1	allaité	1	0	0	1	1	0	0	0	Taounate
357	0	2014-06-29	2014-06-29	2014-07-02	2014-06-30	2014-07-02	2600	0	3	2600	0	AT	0	0	0	1	0	0	0	0	mat CHU	Mat CHU	0	1	Diet	1	0	0	1	1	0	0	0	Taounate
358	0	2014-06-29	2014-06-30	2014-07-04	2014-06-30	2014-07-03	2900	1	4	2900	0	AT	1	0	0	0	0	0	1	0	mat CHU	Mat CHU	0	1	Diet	0	0	0	0	0	0	0	0	Fès
359	1	2014-06-29	2014-06-29	2014-07-03	2014-06-30	2014-07-02	4850	0	4	4850	0	AT	0	0	0	0	0	0	0	1	mat CHU	Mat CHU	1	1	allaité	1	1	1	0	0	0	0	0	Sefrou
360	1	2014-06-30	2014-06-30	2014-07-03	2014-07-01	2014-07-03	1500	0	3	1500	1	33	1	0	0	0	0	0	0	0	mat CHU	Mat CHU	0	1	allaité	1	0	0	1	1	0	0	0	Taounate
361	0	2014-06-30	2014-06-30	2014-07-15	2014-07-01	2014-07-04	2000	0	15	2000	1	34	1	0	0	0	0	0	0	0	mat CHU	Mat CHU	0	1	Diet	1	1	1	0	0	0	0	0	Taounate
362	1	2014-06-14	2014-06-30	2014-07-02	2014-07-01	SSP	3000	16	2	3000	0	AT	0	0	0	0	0	0	0	1	hors CHU	hors CHU	0	1	allaité	1	1	1	0	0	0	0	0	Taounate
363	0	2014-06-29	2014-07-01	2014-07-06	2014-07-02	2014-07-04	3400	2	5	3400	0	AT	1	0	0	0	0	0	0	0	hors CHU	hors CHU	0	1	Diet	1	1	1	0	0	0	0	0	Fès
364	0	2014-07-01	2014-07-01	2014-07-12	2014-07-02	2014-07-04	2000	0	11	2000	1	34	1	0	0	0	0	0	0	0	mat CHU	Mat CHU	1	1	Diet	1	1	1	0	0	1	0	0	Fès
365	0	2014-06-26	2014-07-02	2014-07-18	2014-07-02	2014-07-04	2400	6	16	2400	0	AT	0	1	0	0	0	0	0	0	hors CHU	hors CHU	0	1	Diet	1	1	1	0	0	1	0	0	Sefrou
366	1	2014-07-01	2014-07-01	2014-08-31	2014-07-02	2014-07-04	3600	0	61	3600	0	AT	0	0	0	1	0	0	0	0	mat CHU	Mat CHU	0	1	Diet	1	0	0	1	1	1	0	0	Fès
367	0	2014-07-02	2014-07-02	2014-07-05	2014-07-03	SSP	3000	0	3	3000	0	AT	0	0	0	1	0	0	0	0	mat CHU	Mat CHU	1	1	allaité	1	1	1	0	0	0	0	0	Taounate
368	0	2014-06-06	2014-07-03	2014-07-07	2014-07-04	2014-07-07	3100	27	4	3100	0	AT	0	0	0	0	0	0	0	1	hors CHU	hors CHU	0	1	allaité	1	1	1	0	0	0	0	0	Fès
369	0	2014-07-05	2014-07-06	2014-07-18	2014-07-07	2014-07-10	2750	1	12	2750	0	AT	1	0	0	1	0	0	0	0	hors CHU	hors CHU	1	1	Diet	1	1	1	0	0	0	0	0	Tissa
370	1	2014-07-07	2014-07-08	2014-07-09	2014-07-08	SSP	5100	1	1	5100	0	AT	0	0	0	0	0	0	0	1	mat CHU	Mat CHU	1	1	allaité	0	0	0	0	0	0	0	0	Fès
371	0	2014-07-08	2014-07-08	2014-07-10	2014-07-09	SSP	2650	0	2	2650	1	35	1	0	0	0	0	0	0	0	mat CHU	Mat CHU	1	1	allaité	1	0	0	1	1	0	0	0	Fès
372	0	2014-07-05	2014-07-08	2014-07-10	2014-07-09	SSP	4000	3	2	4000	0	AT	0	0	1	0	0	0	0	0	domicile	hors CHU	0	1	allaité	1	1	1	0	0	0	0	0	Taourirt
373	0	2014-05-30	2014-07-08	2014-07-11	2014-07-09	SSP	3600	39	3	3600	0	AT	0	0	0	0	0	0	0	1	hors CHU	hors CHU	1	1	allaité	1	1	1	0	0	1	0	0	Boulmane
374	1	2014-06-16	2014-07-09	2014-07-11	2014-07-10	SSP	3700	23	2	3700	0	AT	0	0	0	0	0	1	0	0	mat CHU	domicile	1	1	allaité	0	0	0	0	0	0	0	0	Fès
375	0	2014-07-08	2014-07-09	2014-07-17	2014-07-10	2014-07-14	2850	1	8	2850	1	37	0	1	0	0	0	1	0	0	hors CHU	hors CHU	0	1	allaité	1	1	1	0	0	0	0	0	EL Hoceima
376	0	2014-07-13	2014-07-14	2014-07-15	2014-07-14	SSP	2200	1	1	2200	0	AT	0	0	1	0	0	0	0	0	domicile	hors CHU	0	1	allaité	1	1	1	0	0	0	0	0	Fès
377	0	2014-06-23	2014-07-14	2014-07-17	2014-07-15	2014-07-17	4000	21	3	4000	0	AT	0	0	0	0	1	0	0	0	hors CHU	domicile	0	1	allaité	1	1	1	0	0	0	0	0	Tahla
378	1	2014-07-14	2014-07-14	2014-07-16	2014-07-15	SSP	2300	0	2	2300	1	35	0	0	0	0	0	0	0	1	mat CHU	Mat CHU	1	1	Diet	1	0	0	1	1	1	0	0	Fès
379	1	2014-07-13	2014-07-14	2014-07-23	2014-07-15	2014-07-18	3500	1	9	3500	1	32	0	0	0	0	0	0	0	1	mat CHU	Mat CHU	0	1	allaité	1	1	1	0	0	0	0	0	Taounate
380	1	2014-07-14	2014-07-15	2014-07-22	2014-07-16	2014-07-18	2850	1	7	2850	0	AT	0	0	1	0	0	0	0	0	domicile	hors CHU	0	1	Diet	1	1	1	0	0	1	0	0	Fès
381	0	2014-07-15	2014-07-15	2014-07-19	2014-07-16	SSP	4500	0	4	4500	0	AT	0	0	0	0	0	0	0	1	mat CHU	Mat CHU	1	1	Diet	1	1	1	0	0	0	0	0	Fès
382	1	2014-07-16	2014-07-16	2014-07-24	2014-07-16	2014-07-18	1900	0	8	1900	1	34	1	0	0	0	0	0	0	0	mat CHU	Mat CHU	1	1	Diet	1	0	0	1	1	0	0	0	Fès
383	1	2014-07-16	2014-07-16	2014-07-23	2014-07-17	2014-07-21	1000	0	7	1000	1	30	0	0	0	0	0	0	0	0	mat CHU	Mat CHU	0	1	Diet	1	0	0	1	1	1	0	0	Taza
384	1	2014-07-16	2014-07-16	2014-07-22	2014-07-17	2014-07-21	1600	0	6	1600	1	30	0	0	0	0	0	0	0	0	mat CHU	Mat CHU	0	1	Diet	1	0	0	1	1	0	0	0	Taza
385	1	2014-07-17	2014-07-18	2014-07-18	2014-07-18	SSP	5500	1	0	5500	0	AT	0	0	0	0	0	0	0	1	mat CHU	Mat CHU	1	1	allaité	0	0	0	0	0	0	0	0	Fès
386	0	2015-02-27	2015-03-02	2015-03-04	2015-03-03	SSP	3550	3	2	3550	0	AT	0	1	0	0	0	0	0	0	hors CHU	hors CHU	1	1	allaité	0	0	0	0	0	0	0	0	Taounate
387	0	2015-03-03	2015-03-04	2015-03-12	2015-03-04	2015-03-07	2400	1	8	2400	1	34	1	0	0	0	0	0	0	0	mat CHU	Mat CHU	0	1	Diet	1	1	1	0	0	0	0	0	Fès
388	0	2015-03-03	2015-03-04	2015-03-12	2015-03-04	2015-03-07	2400	1	8	2400	1	34	1	0	0	0	0	0	0	0	mat CHU	Mat CHU	0	1	Diet	1	1	1	0	0	0	0	0	Fès
389	0	2015-03-03	2015-03-04	2015-03-04	2015-03-04	SSP	3000	1	0	3000	0	AT	1	0	0	0	0	0	0	0	hors CHU	Mat CHU	0	1	Diet	1	0	0	1	1	1	0	0	Taounate
390	0	2015-02-14	2015-03-04	2015-03-05	2015-03-04	SSP	2000	18	1	2000	1	32	1	0	0	0	0	0	0	0	mat CHU	domicile	1	1	Diet	1	1	1	0	0	1	0	0	Fès
391	0	2015-03-03	2015-03-04	2015-03-25	2015-03-05	2015-03-10	3400	1	21	3400	0	AT	0	0	0	0	1	0	0	0	mat CHU	Mat CHU	1	1	allaité	1	1	1	0	0	0	0	0	Taounate
392	0	2015-02-26	2015-03-04	2015-03-17	2015-03-05	2015-03-10	3250	6	13	3250	0	AT	0	1	0	0	0	0	0	0	hors CHU	domicile	0	1	allaité	1	1	1	0	0	0	1	0	EL Hoceima
393	1	2015-03-04	2015-03-05	2015-03-09	2015-03-05	2015-03-09	3900	1	4	3900	0	AT	0	0	0	1	0	0	0	0	mat CHU	Mat CHU	1	1	Diet	1	0	0	1	1	0	0	0	Taounate
394	0	2015-02-18	2015-03-15	2015-03-09	2015-09-06	2015-03-09	2170	16	9	2170	1	36	1	0	0	0	0	0	0	0	hors CHU	hors CHU	0	1	allaité	0	1	0	0	0	0	0	0	MISSOUR
395	0	2015-03-06	2015-03-06	2015-03-10	2015-03-06	2015-03-10	1750	0	4	1750	1	32	0	0	0	0	0	0	0	0	mat CHU	Mat CHU	0	1	Diet	1	0	0	1	1	0	0	0	Fès
396	1	2015-03-03	2015-03-06	2015-03-09	2015-03-06	2015-03-09	1600	3	3	1600	1	32	0	1	0	0	0	0	0	0	mat CHU	domicile	0	1	allaité	0	1	0	0	0	0	0	0	Fès
397	0	2015-03-02	2015-03-06	2015-03-16	2015-03-06	2015-03-10	3610	4	10	3610	0	AT	0	0	1	0	0	0	0	0	domicile	hors CHU	0	1	Diet	1	1	1	0	0	0	0	0	Taounate
398	0	2015-02-01	2015-03-09	2015-03-12	2015-03-09	2015-03-12	5450	36	3	5450	0	AT	0	0	0	0	1	0	0	0	hors CHU	hors CHU	0	1	allaité	1	1	1	0	0	0	0	0	Fès
399	1	2015-03-05	2015-03-09	2015-03-30	2015-03-09	2015-03-13	2500	4	21	2500	0	AT	0	0	0	0	0	0	1	0	mat CHU	domicile	0	1	allaité	0	0	0	0	0	0	0	0	Fès
400	0	2015-03-10	2015-03-10	2015-03-13	2015-03-10	2015-03-13	1600	0	3	1600	1	33	0	0	0	0	0	0	0	0	mat CHU	Mat CHU	0	1	Diet	1	0	0	1	1	0	0	0	Fès
401	0	2015-01-23	2015-03-10	2015-03-12	2015-03-10	SSP	3300	46	2	3300	0	AT	1	0	0	0	0	0	0	0	hors CHU	hors CHU	0	1	Diet	1	1	1	0	0	0	0	0	Taounate
402	0	2015-02-20	2015-03-10	2015-03-13	2015-03-10	2015-03-13	3800	18	3	3800	0	AT	0	0	0	1	0	0	0	0	hors CHU	domicile	0	1	Diet	1	1	1	0	0	0	0	0	Fès
403	0	2015-03-07	2015-03-10	2015-03-24	2015-03-11	2015-03-14	3350	3	14	3350	0	AT	1	1	0	0	0	0	0	0	hors CHU	hors CHU	1	1	Diet	1	1	1	0	0	0	0	0	Fès
404	0	2015-03-09	2015-03-10	2015-03-13	2015-03-11	2015-03-13	3400	1	3	3400	0	AT	0	1	0	0	0	0	0	0	hors CHU	hors CHU	1	1	allaité	0	0	0	0	0	0	0	0	Fès
405	0	2015-03-12	2015-03-12	2015-03-19	2015-03-12	2015-03-16	3700	0	7	3700	1	36	0	0	0	0	0	0	0	1	mat CHU	Mat CHU	1	1	Diet	0	0	0	0	0	0	0	0	Fès
406	1	2015-03-12	2015-03-12	2015-03-16	2015-03-13	2015-03-16	3100	0	4	3100	0	AT	0	0	0	0	0	0	0	1	hors CHU	hors CHU	1	1	Diet	1	0	0	1	1	0	0	0	Taounate
407	0	2015-03-13	2015-03-13	2015-03-24	2015-03-13	2015-03-19	2400	0	11	2400	1	33	0	0	0	1	0	0	0	0	mat CHU	Mat CHU	0	1	Diet	1	1	1	0	0	0	0	0	Fès
408	0	2015-03-13	2015-03-13	2015-03-15	2015-03-13	SSP	4090	0	2	4090	0	AT	1	0	0	0	0	0	0	1	hors CHU	Mat CHU	1	1	Diet	1	0	0	1	1	0	0	0	Fès
409	1	2015-03-15	2015-03-15	2015-03-17	2015-03-16	SSP	3600	0	2	3600	0	AT	1	0	0	1	0	1	0	0	mat CHU	Mat CHU	0	1	allaité	1	1	1	0	0	0	0	0	Fès
410	1	2015-02-14	2015-03-15	2015-04-07	2015-03-16	2015-03-19	2550	29	23	2550	0	AT	1	0	0	0	0	0	0	0	hors CHU	hors CHU	0	1	Diet	1	1	1	0	0	0	0	0	Taounate
411	1	2015-03-19	2015-03-19	2015-03-22	2015-03-19	2015-03-22	1250	0	3	1250	1	28	1	0	0	0	0	0	0	0	hors CHU	Mat CHU	0	1	Diet	1	0	0	1	1	1	0	0	Ain taoujtate
412	0	2015-03-23	2015-03-23	2015-03-24	2015-03-23	SSP	2800	0	1	2800	0	AT	0	0	0	1	0	0	0	0	mat CHU	Mat CHU	1	1	allaité	1	0	0	1	1	0	0	0	Fès
413	1	2015-03-18	2015-03-23	2015-04-01	2015-03-23	2015-03-26	2050	5	9	2050	0	AT	0	0	0	0	0	0	0	1	mat CHU	domicile	0	1	Diet	1	1	1	0	0	0	0	0	Sefrou
414	1	2015-03-21	2015-03-23	2015-03-31	2015-03-24	2015-03-28	3650	2	8	3650	0	AT	0	0	0	0	0	1	0	0	hors CHU	hors CHU	0	1	allaité	1	1	1	0	0	0	0	0	Taounate
415	0	2015-03-24	2015-03-24	2015-03-28	2015-03-24	2015-03-28	3900	0	4	3900	0	AT	0	0	0	0	0	0	0	1	hors CHU	hors CHU	0	1	Diet	1	1	1	0	0	0	0	0	Taounate
416	0	2015-03-22	2015-03-25	2015-04-21	2015-03-25	2015-03-28	3700	3	27	3700	0	AT	0	0	1	0	0	0	0	0	hors CHU	hors CHU	0	1	Diet	1	1	1	0	0	0	0	0	Khnifra
417	0	2015-03-24	2015-03-24	2015-03-26	2015-03-25	SSP	2000	0	2	2000	1	35	1	0	0	0	0	1	0	0	mat CHU	Mat CHU	1	1	allaité	1	1	1	0	0	0	0	0	Sefrou
418	0	2015-03-25	2015-03-25	2015-03-28	2015-03-26	SSP	1250	0	3	1250	1	30	1	0	0	0	0	1	0	0	mat CHU	Mat CHU	0	1	Diet	1	1	1	0	0	1	0	0	Taounate
419	0	2015-02-22	2015-03-25	2015-03-30	2015-03-26	2015-03-30	4400	31	5	4400	0	AT	1	0	0	0	0	1	0	0	mat CHU	domicile	0	1	allaité	1	1	1	0	0	0	0	0	Fès
420	0	2015-03-30	2015-03-30	2015-04-17	2015-03-30	2015-04-03	4000	0	18	4000	0	AT	0	0	0	1	0	0	0	0	mat CHU	Mat CHU	1	1	Diet	1	1	1	0	0	0	0	0	Casablanca
421	1	2015-03-30	2015-03-30	2015-04-06	2015-03-31	2015-04-03	1200	0	7	1200	1	28	1	0	0	0	0	0	0	0	mat CHU	Mat CHU	0	1	Diet	1	0	0	1	1	1	0	0	Fès
422	1	2015-03-30	2015-03-30	2015-04-01	2015-03-31	SSP	4200	0	2	4200	0	AT	1	0	0	0	0	0	0	1	mat CHU	Mat CHU	0	1	allaité	0	0	0	0	0	0	0	0	Fès
423	0	2015-04-13	2015-04-13	2015-06-01	2015-04-13	2015-04-17	1950	0	49	1950	1	33	1	0	0	0	0	0	0	0	hors CHU	hors CHU	0	1	Diet	1	0	0	1	1	0	0	0	Taounate
424	0	2015-04-14	2015-04-14	2015-04-20	2015-04-14	2015-04-17	5000	0	6	5000	0	AT	1	0	0	1	0	0	0	0	mat CHU	Mat CHU	0	1	Diet	1	1	1	0	0	1	0	0	Immouzer
425	0	2015-04-10	2015-04-15	2015-04-20	2015-04-16	2015-04-20	3500	5	5	3500	0	AT	0	1	0	0	0	1	0	0	domicile	domicile	0	1	allaité	1	1	1	0	0	0	0	0	Fès
426	0	2015-03-27	2015-04-15	2015-04-17	2015-04-16	SSP	2350	19	2	2350	0	AT	0	0	0	0	1	0	0	1	hors CHU	domicile	0	1	allaité	1	1	1	0	0	0	0	0	Fès
427	1	2015-04-15	2015-04-15	2015-04-20	2015-04-16	2015-04-20	3500	0	5	3500	0	AT	0	1	0	0	0	0	0	0	mat CHU	Mat CHU	1	1	allaité	1	0	0	1	1	0	0	0	Taounate
428	0	2015-04-16	2015-04-16	2015-04-20	2015-04-17	2015-04-20	4300	0	4	4300	0	AT	1	0	0	0	0	0	0	0	mat CHU	Mat CHU	1	1	Diet	1	0	0	1	1	1	0	0	Fès
429	0	2015-04-16	2015-04-16	2015-04-22	2015-04-17	2015-04-20	1360	0	6	1360	1	29	1	0	0	0	0	0	0	0	hors CHU	hors CHU	0	1	Diet	1	0	0	1	1	1	0	0	Taza
430	0	2015-04-18	2015-04-22	2015-05-11	2015-04-23	2015-04-27	2000	4	19	2000	0	AT	0	0	0	0	0	1	0	0	hors CHU	domicile	0	1	allaité	0	1	0	0	0	1	0	0	Fès
431	1	2015-04-26	2015-04-27	2015-05-20	2015-04-27	2015-05-01	3100	1	23	3100	0	AT	0	1	0	0	0	1	0	0	mat CHU	Mat CHU	0	1	Diet	1	1	1	0	0	0	0	0	Fès
432	1	2015-04-27	2015-04-27	2015-05-06	2015-04-28	2015-05-01	1240	0	9	1240	1	28	0	0	0	0	0	1	0	0	hors CHU	hors CHU	0	1	Diet	1	1	1	0	0	1	0	0	Taounate
433	1	2015-04-08	2015-04-27	2015-04-29	2015-04-28	SSP	3000	19	2	3000	0	AT	1	0	0	0	0	0	0	0	hors CHU	hors CHU	0	1	Diet	1	1	1	0	0	0	0	0	Khnifra
434	1	2015-04-28	2015-04-28	2015-05-01	2015-04-28	2015-05-01	3700	0	3	3700	0	AT	0	0	0	0	0	1	0	0	mat CHU	Mat CHU	0	1	Diet	1	0	0	1	1	0	0	0	Fès
435	1	2015-04-28	2015-04-28	2015-05-09	2015-04-28	2015-05-01	1500	0	11	1500	1	33	0	0	0	0	0	1	0	0	mat CHU	Mat CHU	0	1	Diet	1	0	0	1	1	1	0	0	Fès
436	1	2015-04-27	2015-04-27	2015-05-04	2015-04-28	2015-05-01	1600	0	7	1600	1	34	0	0	0	0	0	1	0	0	mat CHU	Mat CHU	1	1	Diet	1	0	0	1	1	0	0	0	Fès
437	1	2015-03-22	2015-05-04	2015-05-06	2015-05-04	SSP	2800	43	2	2800	0	AT	0	0	0	0	0	0	1	1	mat CHU	domicile	0	1	allaité	1	1	1	0	0	0	0	0	Fès
438	1	2015-03-22	2015-05-04	2015-05-06	2015-05-04	2015-05-06	2900	43	2	2900	0	AT	0	0	0	0	0	0	1	1	mat CHU	domicile	0	1	allaité	1	1	1	0	0	0	0	0	Fès
439	0	2015-05-02	2015-05-06	2015-05-08	2015-05-06	SSP	2000	4	2	2000	0	AT	0	0	0	1	1	0	0	1	mat CHU	domicile	0	1	Diet	1	1	1	0	0	0	0	0	tifelt
440	0	2015-05-05	2015-05-05	2015-05-08	2015-05-06	SSP	1800	0	3	1800	1	33	1	0	0	0	0	0	0	0	hors CHU	hors CHU	0	1	Diet	1	1	1	0	0	0	0	0	Khnifra
441	0	2015-05-06	2015-05-06	2015-05-18	2015-05-07	2015-05-11	3300	0	12	3300	1	36	1	0	0	0	0	0	0	0	hors CHU	hors CHU	0	1	allaité	1	0	0	1	1	0	0	0	Fès
442	0	2015-04-26	2015-05-06	2015-05-07	2015-05-07	2015-05-11	3500	10	1	3500	0	AT	1	0	0	0	0	0	0	0	hors CHU	hors CHU	0	1	Diet	1	1	1	0	0	1	0	0	Fès
443	0	2015-05-06	2015-05-06	2015-05-09	2015-05-07	2015-05-09	4200	0	3	4200	0	AT	0	1	0	0	1	0	0	0	domicile	domicile	0	1	allaité	1	1	1	0	0	0	0	0	Fès
444	0	2015-04-01	2015-05-12	2015-05-14	2015-05-13	SSP	3390	41	2	3390	0	AT	0	0	0	0	1	1	0	0	hors CHU	hors CHU	0	1	allaité	1	1	1	0	0	0	0	0	Fès
445	0	2015-05-07	2015-05-12	2015-05-16	2015-05-13	2015-05-16	2850	5	4	2850	0	AT	0	0	1	0	0	0	0	0	hors CHU	hors CHU	0	1	Diet	1	1	1	0	0	1	0	0	Fès
446	1	2015-05-13	2015-05-13	2015-05-17	2015-05-14	2015-05-18	1140	0	4	1140	0	AT	0	0	1	0	0	0	0	0	hors CHU	hors CHU	0	1	Diet	1	0	0	1	1	1	0	0	Taounate
447	1	2015-05-13	2015-05-13	2015-05-15	2015-05-14	SSP	3000	0	2	3000	0	AT	1	0	0	1	0	0	0	0	hors CHU	hors CHU	1	1	allaité	1	0	0	1	1	0	0	0	Taounate
448	0	2015-05-13	2015-05-13	2015-05-15	2015-05-14	SSP	3180	0	2	3180	0	AT	0	0	0	0	0	1	0	0	hors CHU	hors CHU	1	1	allaité	1	1	1	0	0	0	0	0	Fès
449	1	2015-05-13	2015-05-14	2015-05-19	2015-05-15	2015-05-18	1240	1	5	1240	1	29	1	0	0	0	0	0	0	0	domicile	hors CHU	0	1	allaité	1	1	1	0	0	1	0	0	EL Hoceima
450	0	2015-05-05	2015-05-14	2015-05-22	2015-05-15	2015-05-18	2050	9	8	2050	0	AT	0	0	1	0	0	0	0	0	hors CHU	hors CHU	1	1	Diet	1	1	1	0	0	1	0	0	Sefrou
451	0	2015-05-15	2015-05-15	2015-05-23	2015-05-15	2015-05-18	1400	0	8	1400	1	28	1	0	0	0	0	0	0	0	mat CHU	Mat CHU	0	1	Diet	1	1	1	0	0	1	0	0	Fès
452	1	2015-05-18	2015-05-18	2015-05-19	2015-05-18	SSP	1000	0	1	1000	1	28	1	0	0	0	0	0	0	0	mat CHU	Mat CHU	0	1	Diet	1	0	0	1	1	1	0	0	Fès
453	0	2015-05-18	2015-05-18	2015-05-21	2015-05-18	2015-05-21	1200	0	3	1200	1	28	1	0	0	0	0	0	0	0	mat CHU	Mat CHU	0	1	Diet	1	0	0	1	1	1	0	0	Fès
454	1	2015-05-18	2015-05-18	2015-05-19	2015-05-18	SSP	850	0	1	850	1	28	1	0	0	0	0	0	0	0	mat CHU	Mat CHU	0	1	Diet	1	0	0	1	1	1	0	0	Fès
455	0	2015-05-19	2015-05-19	2015-05-24	2015-05-20	2015-05-23	1600	0	5	1600	1	32	1	0	0	0	0	0	0	0	mat CHU	Mat CHU	0	1	Diet	1	0	0	1	1	1	0	0	Sefrou
456	0	2015-05-19	2015-05-19	2015-05-24	2015-05-20	2015-05-23	1400	0	5	1400	1	32	1	0	0	0	0	0	0	0	mat CHU	Mat CHU	0	1	allaité	1	0	0	1	1	0	0	0	Sefrou
457	1	2015-05-11	2015-05-20	2015-05-26	2015-05-20	2015-05-23	4000	9	6	4000	0	AT	0	0	0	0	1	1	0	0	mat CHU	hors CHU	1	1	allaité	1	1	1	0	0	0	0	0	Fès
458	0	2015-05-20	2015-05-20	2015-05-21	2015-05-21	SSP	3000	0	1	3000	0	AT	0	0	0	1	0	0	0	0	mat CHU	Mat CHU	0	1	allaité	1	1	1	0	0	0	0	0	Sefrou
459	1	2015-05-20	2015-05-20	2015-05-22	2015-05-21	SSP	1500	0	2	1500	1	35	1	0	0	0	0	0	0	0	mat CHU	Mat CHU	1	1	allaité	1	0	0	1	1	0	0	0	Meknes
460	0	2015-04-17	2015-05-20	2015-05-24	2015-05-21	SSP	2900	33	4	2900	0	AT	0	0	1	0	0	0	0	0	hors CHU	domicile	0	1	Diet	0	0	0	0	0	0	0	0	Meknes
461	1	2015-05-20	2015-05-21	2015-05-23	2015-05-22	SSP	2100	1	2	2100	1	31	0	0	0	1	0	0	0	0	mat CHU	Mat CHU	0	1	Diet	1	1	1	0	0	1	0	0	Taounate
462	1	2015-05-16	2015-05-16	2015-05-22	nn réalisé	2015-05-22	1440	0	6	1440	1	32	1	0	0	0	0	0	0	0	mat CHU	Mat CHU	1	1	allaité	0	0	0	0	0	1	1	1	Fès
463	1	2015-05-16	2015-05-16	2015-05-24	nn réalisé	2015-05-22	1810	0	8	1810	1	31	1	0	0	0	0	0	0	0	mat CHU	Mat CHU	1	1	Diet	0	0	0	0	0	1	1	1	Fès
464	1	2015-05-22	2015-05-22	2015-05-25	2015-05-22	2015-05-25	3400	0	3	3400	1	35	0	0	0	1	0	0	0	0	mat CHU	Mat CHU	1	1	Diet	1	0	0	1	1	1	0	0	Taounate
